# Supplementary material for: Epidemiology of Methicillin-Resistant Staphylococcus aureus in Slovakia, 2020 – Emergence of an Epidemic USA300 Clone in Community and Hospitals
Source: Microbiol Spectr. 2023 Jun 21;11(4):e01264-23. doi: 10.1128/spectrum.01264-23 (PMC10433824; doi:10.1128/spectrum.01264-23)
Supplement: Supplemental file 1 — Supplemental material. Download spectrum.01264-23-s0001.xlsx, XLSX file, 0.2 MB [file spectrum.01264-23-s0001.xlsx]

## Sheet: Isolate data
Isolate	OXA	TMP-SXT	ERY	CLI	FOX	TET	GEN	RD	LZD	CPT	TGC	CIP	NOR	FO	MUP	Multiplicity of resistance*	Resistance profile	spa type	spaCC**	MLST CC	mecA/mecC	SCCmec	Type IV subtypes	Clone	PVL	arcA (ACME)	Age (years)	SEX	Sample type	Infection or colonization	Region	Origin	Emergency
M858	R	S	S	S	R	S	S	S	S	S	S	R	R	S	S	2	OXA, FOX, CIP, NOR	t032	spaCC 032	CC22	mecA+	IV	h	CC22-MRSA-IV	PVL-	ND	87.6274	F	wound swab	infection	Banska Bystrica	outpatient	-
M859	R	S	R	R	R	S	S	S	S	S	S	R	R	S	S	4	OXA, ERY, CLI, FOX, CIP, NOR	t014	spaCC 179	CC5	mecA+	II	NA	CC5-MRSA-II	PVL-	ND	58.9096	M	wound swab	infection	Zilina	outpatient	-
M860	R	S	R	R	R	S	S	S	S	S	S	R	R	S	S	4	OXA, ERY, CLI, FOX, CIP, NOR	t535	excluded	CC5	mecA+	II	NA	CC5-MRSA-II	PVL-	ND	3.75616	F	wound swab	infection	Kosice	Hospitalized	-
M861	R	S	R	R	R	S	S	S	S	S	S	R	R	S	S	4	OXA, ERY, CLI, FOX, CIP, NOR	t003	spaCC 179	CC5	mecA+	II	NA	CC5-MRSA-II	PVL-	ND	6.9863	M	throat swab	colonisation	Zilina	outpatient	-
M862	R	S	R	iR	R	S	S	S	S	S	S	S	S	S	S	3	OXA, ERY, iCLI, FOX	t1683	spaCC 179	CC5	mecA+	I	NA	CC5-MRSA-I	PVL-	ND	89.2356	F	Lower airway sample	infection	Banska Bystrica	Hospitalized	-
M863	R	S	S	S	R	S	S	S	S	S	S	S	S	S	S	1	OXA, FOX	t548	spaCC 179	CC5	mecA+	NT	NA	Undetermined	PVL-	ND	61.3425	F	GU sample	infection	Banska Bystrica	outpatient	-
M864	R	S	R	iR	R	S	S	S	S	S	S	S	S	S	S	3	OXA, ERY, iCLI, FOX	t19662	spaCC 179	CC5	mecA+	I	NA	CC5-MRSA-I	PVL-	ND	46.6466	M	nose swab	colonisation	Zilina	outpatient	-
M865	R	S	R	R	R	S	S	S	S	S	S	R	R	S	S	4	OXA, ERY, CLI, FOX, CIP, NOR	t014	spaCC 179	CC5	mecA+	II	NA	CC5-MRSA-II	PVL-	ND	80.7644	F	nose swab	colonisation	Banska Bystrica	Hospitalized	-
M866	R	S	S	S	R	S	S	S	S	S	S	S	S	S	S	1	OXA, FOX	t671	spaCC 671	CC45	mecA+	IV	ND	CC45-MRSA-IV	PVL-	ND	8.58356	M	nose swab	colonisation	Kosice	outpatient	-
M869	R	S	R	iR	R	S	S	S	S	S	S	R	R	S	S	4	OXA, ERY, iCLI, FOX, CIP, NOR	t008	spaCC 656	CC8	mecA+	IV	a	CC8-MRSA-IV	PVL+	+	62.074	F	wound swab	infection	Kosice	outpatient	-
M870	R	S	R	S	R	S	S	S	S	S	S	R	R	S	S	3	OXA, ERY, FOX, CIP, NOR	t008	spaCC 656	CC8	mecA+	IV	a	CC8-MRSA-IV	PVL+	+	61.4658	M	wound swab	infection	Presov	outpatient	-
M871	R	S	R	R	R	S	S	S	S	S	S	R	R	S	S	4	OXA, ERY, CLI, FOX, CIP, NOR	t032	spaCC 032	CC22	mecA+	IV	h	CC22-MRSA-IV	PVL-	ND	64.5288	F	throat swab	colonisation	Kosice	Hospitalized	-
M872	R	S	R	R	R	S	S	S	S	S	S	R	R	S	S	4	OXA, ERY, CLI, FOX, CIP, NOR	t032	spaCC 032	CC22	mecA+	IV	h	CC22-MRSA-IV	PVL-	ND	88.7068	F	nose swab	colonisation	Presov	Hospitalized	-
M873	R	S	R	iR	R	S	S	S	S	S	S	S	S	S	S	3	OXA, ERY, iCLI, FOX	t179	spaCC 179	CC5	mecA+	IV	ND	CC5-MRSA-IV	PVL-	ND	62.5507	M	nose swab	colonisation	Presov	Hospitalized	-
M874	R	S	R	S	R	S	S	S	S	S	S	R	R	S	S	3	OXA, ERY, FOX, CIP, NOR	t008	spaCC 656	CC8	mecA+	IV	a	CC8-MRSA-IV	PVL+	+	3.12877	M	nose swab	colonisation	Presov	outpatient	-
M875	R	S	R	R	R	S	S	S	S	S	S	R	R	S	S	4	OXA, ERY, CLI, FOX, CIP, NOR	t014	spaCC 179	CC5	mecA+	II	NA	CC5-MRSA-II	PVL-	ND	73.2986	F	nose swab	colonisation	Presov	Hospitalized	-
M876	R	S	R	R	R	S	S	S	S	S	S	R	R	S	S	4	OXA, ERY, CLI, FOX, CIP, NOR	t032	spaCC 032	CC22	mecA+	IV	h	CC22-MRSA-IV	PVL-	ND	55.7479	F	throat swab	colonisation	Presov	Hospitalized	-
M877	R	S	S	S	R	S	S	S	S	S	S	S	S	S	S	1	OXA, FOX	t311	spaCC 179	CC5	mecA+	NT	NA	Undetermined	PVL-	ND	30.589	M	wound swab	infection	Kosice	outpatient	-
M878	R	S	R	R	R	S	S	S	S	S	S	R	R	S	S	4	OXA, ERY, CLI, FOX, CIP, NOR	t032	spaCC 032	CC22	mecA+	IV	h	CC22-MRSA-IV	PVL-	ND	70.2219	M	wound swab	infection	Presov	outpatient	-
M879	R	S	R	R	R	S	S	S	S	S	S	R	R	S	S	4	OXA, ERY, CLI, FOX, CIP, NOR	t003	spaCC 179	CC5	mecA+	II	NA	CC5-MRSA-II	PVL-	ND	62.5452	M	nose swab	colonisation	Kosice	Hospitalized	-
M880	R	S	R	R	R	S	S	S	S	S	S	R	R	S	S	4	OXA, ERY, CLI, FOX, CIP, NOR	t003	spaCC 179	CC5	mecA+	II	NA	CC5-MRSA-II	PVL-	ND	36.6301	F	GU sample	colonisation	Presov	Hospitalized	-
M881	R	S	R	S	R	S	S	S	S	S	S	R	R	S	S	3	OXA, ERY, FOX, CIP, NOR	t008	spaCC 656	CC8	mecA+	IV	a	CC8-MRSA-IV	PVL+	+	0.060274	F	Lower airway sample	infection	Kosice	Hospitalized	-
M883	R	S	S	S	R	S	S	S	S	S	S	R	R	S	S	3	OXA, FOX, CIP, NOR	t179	spaCC 179	CC5	mecA+	NT	NA	Undetermined	PVL-	ND	72.6493	F	wound swab	infection	Kosice	outpatient	-
M884	R	S	R	S	R	S	S	R	S	S	S	R	R	R	S	5	OXA, ERY, FOX, RD, CIP, NOR, FO	t008	spaCC 656	CC8	mecA+	IV	a	CC8-MRSA-IV	PVL+	+	0.457534	F	wound swab	infection	Kosice	Hospitalized	-
M885	R	S	S	S	R	R	R	S	S	S	S	S	S	R	S	4	OXA, FOX, TET, GEN, FO	t314	singleton	CC121	mecA+	V	NA	CC121-MRSA-V	PVL+	ND	48.7808	M	wound swab	infection	Presov	outpatient	-
M886	R	S	S	S	R	S	S	S	S	S	S	S	S	S	S	1	OXA, FOX	t311	spaCC 179	CC5	mecA+	IV	ND	CC5-MRSA-IV	PVL+	ND	42.7397	F	wound swab	infection	Kosice	Hospitalized	-
M887	R	S	R	R	R	S	S	S	S	S	S	R	R	S	S	4	OXA, ERY, CLI, FOX, CIP, NOR	t014	spaCC 179	CC5	mecA+	II	NA	CC5-MRSA-II	PVL-	ND	48.8137	F	wound swab	infection	Presov	outpatient	-
M889	R	S	R	S	R	S	S	S	S	S	S	S	S	S	S	2	OXA, ERY, FOX	t008	spaCC 656	CC8	mecA+	IV	a	CC8-MRSA-IV	PVL+	+	0.279452	M	nose swab	colonisation	Presov	outpatient	-
M891	R	S	R	R	R	S	S	S	S	S	S	R	R	S	S	4	OXA, ERY, CLI, FOX, CIP, NOR	t032	spaCC 032	CC22	mecA+	IV	h	CC22-MRSA-IV	PVL-	ND	70.2027	M	wound swab	infection	Presov	Hospitalized	-
M892	R	S	R	R	R	S	S	S	S	S	S	R	R	S	S	4	OXA, ERY, CLI, FOX, CIP, NOR	t032	spaCC 032	CC22	mecA+	IV	h	CC22-MRSA-IV	PVL-	ND	64.7836	M	catheter	infection	Kosice	Hospitalized	-
M893	R	S	R	S	R	S	S	S	S	S	S	R	R	R	S	4	OXA, ERY, FOX, CIP, NOR, FO	t008	spaCC 656	CC8	mecA+	IV	a	CC8-MRSA-IV	PVL+	+	58.3671	M	wound swab	infection	Kosice	outpatient	Emergency
M894	R	S	R	S	R	S	S	S	S	S	S	R	R	S	S	3	OXA, ERY, FOX, CIP, NOR	t008	spaCC 656	CC8	mecA+	IV	a	CC8-MRSA-IV	PVL+	+	54.6877	F	wound swab	infection	Presov	outpatient	-
M895	R	S	R	S	R	S	S	S	S	S	S	R	R	S	S	3	OXA, ERY, FOX, CIP, NOR	t008	spaCC 656	CC8	mecA+	IV	a	CC8-MRSA-IV	PVL+	+	82.5534	F	wound swab	infection	Kosice	Hospitalized	-
M896	R	S	R	R	R	S	S	R	S	S	S	R	R	S	S	4	OXA, ERY, CLI, FOX, RIF, CIP, NOR	t014	spaCC 179	CC5	mecA+	II	NA	CC5-MRSA-II	PVL-	ND	59.4027	M	wound swab	infection	Kosice	outpatient	-
M897	R	S	R	R	R	S	S	S	S	S	S	R	R	S	S	4	OXA, ERY, CLI, FOX, CIP, NOR	t032	spaCC 032	CC22	mecA+	IV	h	CC22-MRSA-IV	PVL-	ND	0.0465753	F	other	colonisation	Kosice	Hospitalized	-
M899	R	S	S	S	R	S	S	S	S	S	S	R	R	S	S	2	OXA, FOX, CIP, NOR	t032	spaCC 032	CC22	mecA+	IV	h	CC22-MRSA-IV	PVL-	ND	80.2466	F	Lower airway sample	infection	Nitra	Hospitalized	-
M900	R	S	R	iR	R	S	S	S	S	S	S	R	R	S	S	4	OXA, ERY, iCLI, FOX, CIP, NOR	t014	spaCC 179	CC5	mecA+	II	NA	CC5-MRSA-II	PVL-	ND	90.5288	M	throat swab	colonisation	Nitra	Hospitalized	-
M901	R	S	S	S	R	S	S	S	S	S	S	R	R	S	S	2	OXA, FOX, CIP, NOR	t032	spaCC 032	CC22	mecA+	IV	h	CC22-MRSA-IV	PVL-	ND	37.7233	F	wound swab	infection	Trnava	outpatient	-
M903	R	S	S	S	R	S	S	S	S	S	S	R	R	S	S	2	OXA, FOX, CIP, NOR	t032	spaCC 032	CC22	mecA+	IV	h	CC22-MRSA-IV	PVL-	ND	49.5452	F	GU sample	infection	Trencin	outpatient	-
M904	R	S	R	iR	R	S	S	S	S	S	S	S	S	S	S	3	OXA, ERY, iCLI, FOX	t010	spaCC 179	CC5	mecA+	I	NA	CC5-MRSA-I	PVL-	ND	30.7918	F	nose swab	colonisation	Bratislava	outpatient	-
M905	R	S	R	R	R	S	S	S	S	S	S	R	R	S	S	4	OXA, ERY, CLI, FOX, CIP, NOR	t014	spaCC 179	CC5	mecA+	II	NA	CC5-MRSA-II	PVL-	ND	87.4904	F	throat swab	colonisation	Bratislava	outpatient	-
M906	R	S	R	iR	R	S	S	S	S	S	S	S	S	S	S	3	OXA, ERY, iCLI, FOX	t855	spaCC 179	CC5	mecA+	I	NA	CC5-MRSA-I	PVL-	ND	54.9562	F	wound swab	infection	Nitra	Hospitalized	-
M907	R	S	R	S	R	S	S	S	S	S	S	R	R	S	S	3	OXA, ERY, FOX, CIP, NOR	t008	spaCC 656	CC8	mecA+	IV	a	CC8-MRSA-IV	PVL+	+	46.2137	M	wound swab	infection	Trnava	outpatient	-
M908	R	S	R	S	R	S	S	S	S	S	S	R	R	S	S	3	OXA, ERY, FOX, CIP, NOR	t622	spaCC 656	CC8	mecA+	IV	ND	CC8-MRSA-IV	PVL+	+	80.9753	F	Ear swab	infection	Trnava	outpatient	-
M909	R	S	R	R	R	S	S	S	S	S	S	R	R	S	S	4	OXA, ERY, CLI, FOX, CIP, NOR	t032	spaCC 032	CC22	mecA+	IV	h	CC22-MRSA-IV	PVL-	ND	59.7808	F	nose swab	colonisation	Kosice	Hospitalized	-
M911	R	S	R	iR	R	S	S	S	S	S	S	S	S	S	S	3	OXA, ERY, iCLI, FOX	t311	spaCC 179	CC5	mecA+	IV	ND	CC5-MRSA-IV	PVL+	ND	52.1945	M	catheter	infection	Banska Bystrica	Hospitalized	-
M912	R	S	R	iR	R	S	S	S	S	S	S	S	S	S	S	3	OXA, ERY, iCLI, FOX	t311	spaCC 179	CC5	mecA+	IV	ND	CC5-MRSA-IV	PVL+	ND	0.003	M	Ear swab	unknown	Banska Bystrica	Hospitalized	-
M913	R	S	R	R	R	S	S	S	S	S	S	R	R	S	S	4	OXA, ERY, CLI, FOX, CIP, NOR	t014	spaCC 179	CC5	mecA+	II	NA	CC5-MRSA-II	PVL-	ND	86.863	F	nose swab	colonisation	Kosice	Hospitalized	-
M914	R	S	R	iR	R	S	S	S	S	S	S	S	S	S	S	3	OXA, ERY, iCLI, FOX	t706	spaCC 671	CC45	mecA+	IV	b	CC45-MRSA-IV	PVL-	ND	11.3534	F	eye swab	infection	Banska Bystrica	outpatient	-
MRSA 915	R	S	R	R	R	S	R	S	S	S	S	R	R	S	S	5	OXA, ERY, CLI, FOX, GEN, CIP, NOR	t003	spaCC 179	CC5	mecA+	II	NA	CC5-MRSA-II	PVL-	ND	39.4137	F	GU sample	infection	Kosice	Hospitalized	-
MRSA 916	R	S	R	R	R	S	S	S	S	S	S	R	R	S	S	4	OXA, ERY, CLI, FOX, CIP, NOR	t014	spaCC 179	CC5	mecA+	II	NA	CC5-MRSA-II	PVL-	ND	76.5644	F	nose swab	colonisation	Kosice	Hospitalized	-
MRSA 917	R	S	R	R	R	S	S	S	S	S	S	R	R	S	S	4	OXA, ERY, CLI, FOX, CIP, NOR	t014	spaCC 179	CC5	mecA+	II	NA	CC5-MRSA-II	PVL-	ND	61.5699	M	throat swab	colonisation	Banska Bystrica	Hospitalized	-
MRSA 918	R	S	R	iR	R	S	S	S	S	S	S	S	S	S	S	3	OXA, ERY, iCLI, FOX	t311	spaCC 179	CC5	mecA+	IV	ND	CC5-MRSA-IV	PVL+	ND	26.7589	F	wound swab	infection	Kosice	outpatient	-
MRSA 919	R	S	R	R	R	S	S	S	S	S	S	R	R	S	S	4	OXA, ERY, CLI, FOX, CIP, NOR	t032	spaCC 032	CC22	mecA+	IV	h	CC22-MRSA-IV	PVL-	ND	85.0411	F	wound swab	infection	Kosice	outpatient	-
MRSA 920	R	S	S	S	R	S	S	S	S	S	S	R	R	S	S	2	OXA, FOX, CIP, NOR	t6589	spaCC 032	CC22	mecA+	IV	h	CC22-MRSA-IV	PVL-	ND	58.8301	M	throat swab	colonisation	Banska Bystrica	outpatient	-
MRSA 922	R	S	R	iR	R	S	S	S	S	S	S	S	S	S	S	3	OXA, ERY, iCLI, FOX	t311	spaCC 179	CC5	mecA+	IV	ND	CC5-MRSA-IV	PVL+	ND	63.6	M	wound swab	infection	Kosice	outpatient	-
MRSA 923	R	S	R	S	R	S	S	S	S	S	S	S	R	S	S	3	OXA, ERY, FOX, NOR	t19659	spaCC 656	CC8	mecA+	IV	a	CC8-MRSA-IV	PVL-	-	0.30137	M	nose swab	colonisation	Banska Bystrica	outpatient	-
MRSA 924	R	S	R	iR	R	S	S	S	S	S	S	S	S	S	S	3	OXA, ERY, iCLI, FOX	t311	spaCC 179	CC5	mecA+	IV	ND	CC5-MRSA-IV	PVL+	ND	0.117808	F	nose swab	colonisation	Kosice	outpatient	-
MRSA 925	R	S	R	iR	R	S	S	S	S	S	S	S	S	S	S	3	OXA, ERY, iCLI, FOX	t311	spaCC 179	CC5	mecA+	IV	ND	CC5-MRSA-IV	PVL-	ND	0.00547945	F	bloodculture	infection	Kosice	Hospitalized	-
MRSA 926	R	S	R	R	R	S	R	S	S	S	S	R	R	S	S	5	OXA, ERY, CLI, FOX, GEN, CIP, NOR	t003	spaCC 179	CC5	mecA+	II	NA	CC5-MRSA-II	PVL-	ND	76.1096	F	wound swab	infection	Banska Bystrica	outpatient	-
MRSA 927	R	S	R	iR	R	S	S	S	S	S	S	S	S	S	S	3	OXA, ERY, iCLI, FOX	t311	spaCC 179	CC5	mecA+	IV	ND	CC5-MRSA-IV	PVL-	ND	0.0109589	F	eye swab	unknown	Kosice	Hospitalized	-
MRSA 929	R	S	R	R	R	S	S	S	S	S	S	R	R	S	S	4	OXA, ERY, CLI, FOX, CIP, NOR	t014	spaCC 179	CC5	mecA+	II	NA	CC5-MRSA-II	PVL-	ND	81.6521	M	nose swab	colonisation	Banska Bystrica	Hospitalized	-
MRSA 930	R	S	S	S	R	S	S	S	S	S	S	S	S	S	S	1	OXA, FOX	t12321	spaCC 671	CC45	mecA+	IV	ND	CC45-MRSA-IV	PVL-	ND	66.6603	M	other	colonisation	Banska Bystrica	Hospitalized	-
MRSA 932	R	S	R	iR	R	S	S	S	S	S	S	S	S	S	S	3	OXA, ERY, iCLI, FOX	t026	excluded	CC45	mecA+	IV	ND	CC45-MRSA-IV	PVL-	ND	2.98356	M	nose swab	colonisation	Kosice	Hospitalized	-
MRSA 933	R	S	R	iR	R	S	S	S	S	S	S	R	R	S	S	4	OXA, ERY, iCLI, FOX, CIP, NOR	t002	spaCC 179	CC5	mecA+	II	NA	CC5-MRSA-II	PVL-	ND	78.0822	F	Lower airway sample	infection	Banska Bystrica	Hospitalized	-
MRSA 934	R	S	S	S	R	R	S	S	S	S	S	S	S	S	S	2	OXA, FOX, TET	t5163	spaCC2393/5163	CC88	mecA+	IV	ND	CC88-MRSA-IV	PVL-	ND	15.3151	F	nose swab	colonisation	Zilina	outpatient	-
MRSA 935	R	S	R	iR	R	S	S	S	S	S	S	S	S	S	S	3	OXA, ERY, iCLI, FOX	t010	spaCC 179	CC5	mecA+	I	NA	CC5-MRSA-I	PVL-	ND	35.4192	M	nose swab	colonisation	Zilina	outpatient	-
MRSA 936	R	S	S	S	R	S	S	S	S	S	S	S	S	S	S	1	OXA, FOX	t671	spaCC 671	CC45	mecA+	IV	ND	CC45-MRSA-IV	PVL-	ND	5.99726	F	nose swab	colonisation	Banska Bystrica	outpatient	-
MRSA 937	R	S	R	iR	R	S	S	S	S	S	S	R	R	S	S	4	OXA, ERY, iCLI, FOX, CIP, NOR	t032	spaCC 032	CC22	mecA+	IV	h	CC22-MRSA-IV	PVL-	ND	65.9068	F	wound swab	infection	Banska Bystrica	Hospitalized	-
MRSA 938	R	S	R	iR	R	S	S	S	S	S	S	R	R	S	S	4	OXA, ERY, iCLI, FOX, CIP, NOR	t032	spaCC 032	CC22	mecA+	IV	h	CC22-MRSA-IV	PVL-	ND	81.6877	F	wound swab	infection	Banska Bystrica	Hospitalized	-
MRSA 939	R	S	R	S	R	S	S	S	S	S	S	R	R	S	S	3	OXA, ERY, FOX, CIP, NOR	t008	spaCC 656	CC8	mecA+	IV	a	CC8-MRSA-IV	PVL+	+	37.5726	F	wound swab	infection	Banska Bystrica	outpatient	Emergency
MRSA 940	R	S	R	S	R	S	S	S	S	S	S	R	R	S	S	3	OXA, ERY, FOX, CIP, NOR	t008	spaCC 656	CC8	mecA+	IV	a	CC8-MRSA-IV	PVL+	+	13.4137	F	wound swab	infection	Banska Bystrica	outpatient	-
MRSA 941	R	S	R	R	R	S	S	S	S	S	S	R	R	S	S	4	OXA, ERY, CLI, FOX, CIP, NOR	t014	spaCC 179	CC5	mecA+	II	NA	CC5-MRSA-II	PVL-	ND	84.989	M	wound swab	infection	Banska Bystrica	outpatient	-
MRSA 942	R	S	R	S	R	S	S	S	S	S	S	R	R	S	S	3	OXA, ERY, FOX, CIP, NOR	t008	spaCC 656	CC8	mecA+	IV	a	CC8-MRSA-IV	PVL+	+	30.9397	M	wound swab	infection	Banska Bystrica	outpatient	-
MRSA 943	R	S	R	iR	R	R	S	S	S	S	S	S	S	S	S	4	OXA, ERY, iCLI, FOX, TET	t127	singleton	CC1	mecA+	IV	ND	CC1-MRSA-IV	PVL-	ND	6.14247	M	nose swab	colonisation	Zilina	outpatient	-
MRSA 944	R	S	R	iR	R	S	S	S	S	S	S	S	S	S	S	3	OXA, ERY, iCLI, FOX	t311	spaCC 179	CC5	mecA+	IV	ND	CC5-MRSA-IV	PVL-	ND	1.89041	F	nose swab	colonisation	Kosice	outpatient	-
MRSA 945	R	S	S	S	R	S	S	S	S	S	S	S	S	R	S	2	OXA, FOX, FO	t311	spaCC 179	CC5	mecA+	IV	ND	CC5-MRSA-IV	PVL+	ND	0.0465753	M	nose swab	colonisation	Kosice	Hospitalized	-
MRSA 946	R	S	R	R	R	S	S	S	S	S	S	R	R	S	S	4	OXA, ERY, CLI, FOX, CIP, NOR	t025	spaCC 032	CC22	mecA+	IV	h	CC22-MRSA-IV	PVL-	ND	87.5041	M	nose swab	colonisation	Presov	Hospitalized	-
MRSA 947	R	S	R	iR	R	S	S	S	S	S	S	S	S	S	S	3	OXA, ERY, iCLI, FOX	t179	spaCC 179	CC5	mecA+	IV	a	CC5-MRSA-IV	PVL-	ND	21.1726	M	throat swab	colonisation	Presov	Hospitalized	-
MRSA 948	R	S	S	S	R	S	S	S	S	S	S	S	S	S	S	1	OXA, FOX	t026	excluded	CC45	mecA+	NT	NA	Undetermined	PVL-	ND	14.1205	F	throat swab	colonisation	Presov	outpatient	-
MRSA 950	R	S	R	S	R	S	S	S	S	S	S	S	S	S	S	2	OXA, ERY, FOX	t008	spaCC 656	CC8	mecA+	IV	a	CC8-MRSA-IV	PVL+	+	2.84384	M	nose swab	colonisation	Presov	outpatient	-
MRSA 952	R	S	R	iR	R	S	S	S	S	S	S	R	R	S	S	4	OXA, ERY, iCLI, FOX, CIP, NOR	t014	spaCC 179	CC5	mecA+	II	NA	CC5-MRSA-II	PVL-	ND	75.2767	M	wound swab	infection	Kosice	outpatient	-
MRSA 953	R	S	R	iR	R	S	S	S	S	S	S	S	S	S	S	3	OXA, ERY, iCLI, FOX	t330	spaCC 671	CC45	mecA+	IV	b	CC45-MRSA-IV	PVL-	ND	0.112329	M	nose swab	colonisation	Presov	outpatient	-
MRSA 954	R	S	S	S	R	S	S	S	S	S	S	R	R	S	S	2	OXA, FOX, CIP, NOR	t008	spaCC 656	CC8	mecA+	IV	c	CC8-MRSA-IV	PVL-	-	81.9699	F	nose swab	colonisation	Presov	Hospitalized	-
MRSA 955	R	S	R	S	R	S	S	S	S	S	S	R	R	S	S	3	OXA, ERY, FOX, CIP, NOR	t008	spaCC 656	CC8	mecA+	IV	a	CC8-MRSA-IV	PVL+	+	30.7014	M	wound swab	infection	Kosice	outpatient	-
MRSA 956	R	S	R	S	R	S	S	S	S	S	S	R	R	S	S	3	OXA, ERY, FOX, CIP, NOR	t008	spaCC 656	CC8	mecA+	IV	a	CC8-MRSA-IV	PVL+	+	1.92055	F	wound swab	infection	Kosice	outpatient	-
MRSA 957	R	S	R	iR	R	R	R	S	S	S	S	R	R	S	S	6	OXA, ERY, iCLI, FOX, TET, GEN, CIP, NOR	t032	spaCC 032	CC22	mecA+	IV	h	CC22-MRSA-IV	PVL-	ND	60.2301	M	wound swab	infection	Kosice	Hospitalized	-
MRSA 958	R	S	R	R	R	S	S	S	S	S	S	R	R	S	S	4	OXA, ERY, CLI, FOX, CIP, NOR	t014	spaCC 179	CC5	mecA+	II	NA	CC5-MRSA-II	PVL-	ND	80.6027	F	nose swab	colonisation	Banska Bystrica	Hospitalized	-
MRSA 959	R	S	R	iR	R	S	S	S	S	S	S	S	S	S	S	3	OXA, ERY, iCLI, FOX	t311	spaCC 179	CC5	mecA+	IV	ND	CC5-MRSA-IV	PVL-	ND	0.0684932	F	nose swab	colonisation	Kosice	Hospitalized	-
MRSA 960	R	S	R	iR	R	R	R	S	S	S	S	R	R	S	S	6	OXA, ERY, iCLI, FOX, TET, GEN, CIP, NOR	t008	spaCC 656	CC8	mecA+	IV	a	CC8-MRSA-IV	PVL+	+	59.7096	M	wound swab	infection	Banska Bystrica	outpatient	-
MRSA 962	R	S	R	R	R	S	S	S	S	S	S	R	R	S	S	4	OXA, ERY, CLI, FOX, CIP, NOR	t003	spaCC 179	CC5	mecA+	II	NA	CC5-MRSA-II	PVL-	ND	80.5425	F	other	colonisation	Kosice	outpatient	-
MRSA 963	R	S	S	S	R	S	S	S	S	S	S	R	R	R	S	3	OXA, FOX, CIP, NOR, FO	t026	excluded	CC45	mecA+	IV	ND	CC45-MRSA-IV	PVL-	ND	75.6466	M	nose swab	colonisation	Kosice	Hospitalized	-
MRSA 964	R	S	R	iR	R	S	S	S	S	S	S	S	S	S	S	3	OXA, ERY, iCLI, FOX	t010	spaCC 179	CC5	mecA+	I	NA	CC5-MRSA-I	PVL-	ND	9.81918	M	throat swab	colonisation	Zilina	outpatient	-
MRSA 965	R	S	S	S	R	R	S	S	S	S	S	S	S	R	S	3	OXA, FOX, TET, FO	t044	singleton	CC80	mecA+	IV	c	CC80-MRSA-IV	PVL+	ND	1.38356	M	nose swab	colonisation	Kosice	Hospitalized	-
MRSA 966	R	S	S	S	R	S	S	S	S	S	S	S	S	S	S	1	OXA, FOX	t311	spaCC 179	CC5	mecA+	IV	ND	CC5-MRSA-IV	PVL-	ND	6.34521	F	nose swab	colonisation	Kosice	outpatient	-
MRSA 967	R	S	R	iR	R	S	S	S	S	S	S	R	S	S	S	4	OXA, ERY, iCLI, FOX, CIP	t010	spaCC 179	CC5	mecA+	I	NA	CC5-MRSA-I	PVL-	ND	1.49589	M	nose swab	colonisation	Zilina	outpatient	-
MRSA 968	R	S	S	S	R	S	S	S	S	S	S	S	S	S	S	1	OXA, FOX	t586	excluded	CC5	mecA+	II	NA	CC5-MRSA-II	PVL-	ND	0.369863	M	Lower airway sample	infection	Kosice	Hospitalized	-
MRSA 971	R	S	S	S	R	S	S	S	S	S	S	R	S	S	S	2	OXA, FOX, CIP	t015	spaCC 671	CC45	mecA+	IV	ND	CC45-MRSA-IV	PVL-	ND	6.7589	F	nose swab	colonisation	Banska Bystrica	outpatient	-
MRSA 972	R	S	R	R	R	S	S	S	S	S	S	R	R	S	S	4	OXA, ERY, CLI, FOX, CIP, NOR	t014	spaCC 179	CC5	mecA+	II	NA	CC5-MRSA-II	PVL-	ND	79.3041	M	nose swab	colonisation	Kosice	Hospitalized	-
MRSA 973	R	S	R	R	R	S	S	S	S	S	S	R	R	S	S	4	OXA, ERY, CLI, FOX, CIP, NOR	t014	spaCC 179	CC5	mecA+	II	NA	CC5-MRSA-II	PVL-	ND	85.7452	M	nose swab	colonisation	Kosice	Hospitalized	-
MRSA 974	R	S	R	R	R	S	S	S	S	S	S	R	R	S	S	4	OXA, ERY, CLI, FOX, CIP, NOR	t014	spaCC 179	CC5	mecA+	II	NA	CC5-MRSA-II	PVL-	ND	90.4329	M	nose swab	colonisation	Kosice	Hospitalized	-
MRSA 975	R	S	R	R	R	S	S	S	S	S	S	R	R	S	S	4	OXA, ERY, CLI, FOX, CIP, NOR	t003	spaCC 179	CC5	mecA+	II	NA	CC5-MRSA-II	PVL-	ND	67.9534	M	bloodculture	infection	Kosice	Hospitalized	-
MRSA 976	R	S	S	S	R	S	S	S	S	S	S	R	R	S	S	2	OXA, FOX, CIP, NOR	t6589	spaCC 032	CC22	mecA+	IV	h	CC22-MRSA-IV	PVL-	ND	73.3918	M	other	infection	Kosice	Hospitalized	-
MRSA 977	R	S	S	S	R	S	S	S	S	S	S	S	S	S	S	1	OXA, FOX	t026	excluded	CC45	mecA+	IV	ND	CC45-MRSA-IV	PVL-	ND	20.3699	F	nose swab	colonisation	Kosice	Hospitalized	-
MRSA 981	R	S	R	iR	R	S	S	S	S	S	S	S	S	R	S	4	OXA, ERY, iCLI, FOX, FO	t010	spaCC 179	CC5	mecA+	I	NA	CC5-MRSA-I	PVL-	ND	72.6438	F	nose swab	colonisation	Banska Bystrica	Hospitalized	-
MRSA 982	R	S	S	S	R	S	S	S	S	S	S	S	S	S	S	1	OXA, FOX	t671	spaCC 671	CC45	mecA+	IV	ND	CC45-MRSA-IV	PVL-	ND	3.66301	F	nose swab	colonisation	Kosice	outpatient	-
MRSA 983	R	S	R	iR	R	S	S	S	S	S	S	S	S	S	S	3	OXA, ERY, iCLI, FOX	t330	spaCC 671	CC45	mecA+	NT	NA	Undetermined	PVL-	ND	24.1507	F	nose swab	colonisation	Banska Bystrica	outpatient	-
MRSA 984	R	S	S	S	R	S	S	S	S	S	S	S	S	S	S	1	OXA, FOX	t671	spaCC 671	CC45	mecA+	IV	ND	CC45-MRSA-IV	PVL-	ND	75.7863	F	nose swab	colonisation	Kosice	outpatient	-
MRSA 985	R	S	R	iR	R	S	S	S	S	S	S	S	S	S	S	3	OXA, ERY, iCLI, FOX	t3235	spaCC 179	CC5	mecA+	IV	ND	CC5-MRSA-IV	PVL+	ND	0.003	M	Ear swab	unknown	Banska Bystrica	Hospitalized	-
MRSA 987	R	S	R	R	R	S	S	S	S	S	S	R	R	S	S	4	OXA, ERY, CLI, FOX, CIP, NOR	t032	spaCC 032	CC22	mecA+	IV	h	CC22-MRSA-IV	PVL-	ND	40.7178	M	wound swab	infection	Kosice	Hospitalized	-
MRSA 989	R	S	R	R	R	R	R	S	S	S	S	R	R	S	S	6	OXA, ERY, CLI, FOX, TET, GEN, CIP, NOR	t014	spaCC 179	CC5	mecA+	II	NA	CC5-MRSA-II	PVL-	ND	65.0986	M	wound swab	infection	Presov	outpatient	-
MRSA 990	R	S	R	R	R	S	S	S	S	S	S	R	R	S	S	4	OXA, ERY, CLI, FOX, CIP, NOR	t032	spaCC 032	CC22	mecA+	IV	h	CC22-MRSA-IV	PVL-	ND	62.9753	F	wound swab	infection	Kosice	Hospitalized	-
MRSA 991	R	S	S	S	R	S	S	S	S	S	S	S	S	S	S	1	OXA, FOX	t7603	singleton	CC130	mecC+	NT	NA	Undetermined	PVL-	ND	40.589	M	wound swab	infection	Kosice	outpatient	-
MRSA 992	R	S	R	R	R	S	S	S	S	S	S	R	R	S	S	4	OXA, ERY, CLI, FOX, CIP, NOR	t032	spaCC 032	CC22	mecA+	IV	h	CC22-MRSA-IV	PVL-	ND	96.463	F	nose swab	colonisation	Kosice	Hospitalized	-
MRSA 993	R	S	R	iR	R	S	S	S	S	S	S	S	S	S	S	3	OXA, ERY, iCLI, FOX	t026	excluded	CC45	mecA+	IV	ND	CC45-MRSA-IV	PVL-	ND	0.4	F	nose swab	colonisation	Presov	Hospitalized	-
MRSA 994	R	S	R	iR	R	S	S	S	S	S	S	S	S	S	S	3	OXA, ERY, iCLI, FOX	t330	spaCC 671	CC45	mecA+	NT	NA	Undetermined	PVL-	ND	45.5507	F	nose swab	colonisation	Presov	outpatient	-
MRSA 995	R	S	S	S	R	S	S	S	S	S	S	S	S	S	S	1	OXA, FOX	t1345	spaCC 179	CC5	mecA+	IV	a	CC5-MRSA-IV	PVL-	ND	6.53973	F	nose swab	colonisation	Presov	outpatient	-
MRSA 998	R	S	R	R	R	S	S	S	S	S	S	R	R	S	S	4	OXA, ERY, CLI, FOX, CIP, NOR	t032	spaCC 032	CC22	mecA+	IV	h	CC22-MRSA-IV	PVL-	ND	81.9973	F	nose swab	colonisation	Kosice	Hospitalized	-
MRSA 999	R	S	R	S	R	S	S	S	S	S	S	R	R	S	S	3	OXA, ERY, FOX, CIP, NOR	t008	spaCC 656	CC8	mecA+	IV	a	CC8-MRSA-IV	PVL+	+	0.594521	F	wound swab	infection	Kosice	outpatient	Emergency
MRSA 1000	R	S	S	S	R	S	S	S	S	S	S	S	S	S	S	1	OXA, FOX	t17768	spaCC 671	CC45	mecA+	NT	NA	Undetermined	PVL-	ND	9.2	F	throat swab	colonisation	Presov	outpatient	-
MRSA 1001	R	S	S	S	R	S	S	S	S	S	S	S	S	S	S	1	OXA, FOX	t179	spaCC 179	CC5	mecA+	IV	ND	CC5-MRSA-IV	PVL-	ND	54.263	M	throat swab	colonisation	Kosice	Hospitalized	-
MRSA 1002	R	S	S	S	R	S	S	S	S	S	S	S	S	S	S	1	OXA, FOX	t026	excluded	CC45	mecA+	IV	ND	CC45-MRSA-IV	PVL-	ND	8.56438	M	throat swab	colonisation	Presov	outpatient	-
MRSA 1003	R	S	R	iR	R	S	S	S	S	S	S	S	S	S	S	3	OXA, ERY, iCLI, FOX	t026	excluded	CC45	mecA+	IV	ND	CC45-MRSA-IV	PVL-	ND	2.33425	M	nose swab	colonisation	Presov	Hospitalized	-
MRSA 1004	R	S	R	R	R	S	S	S	S	S	S	R	R	S	S	4	OXA, ERY, CLI, FOX, CIP, NOR	t032	spaCC 032	CC22	mecA+	IV	h	CC22-MRSA-IV	PVL-	ND	75.1397	F	wound swab	infection	Kosice	Hospitalized	-
MRSA 1005	R	S	R	R	R	S	S	S	S	S	S	R	R	S	S	4	OXA, ERY, CLI, FOX, CIP, NOR	t032	spaCC 032	CC22	mecA+	IV	h	CC22-MRSA-IV	PVL-	ND	56.9753	F	wound swab	infection	Presov	Hospitalized	-
MRSA 1006	R	S	R	R	R	S	S	S	S	S	S	R	R	S	S	4	OXA, ERY, CLI, FOX, CIP, NOR	t003	spaCC 179	CC5	mecA+	II	NA	CC5-MRSA-II	PVL-	ND	40.0767	F	throat swab	colonisation	Kosice	outpatient	-
MRSA 1007	R	S	R	iR	R	S	S	S	S	S	S	R	R	S	S	4	OXA, ERY, iCLI, FOX, CIP, NOR	t014	spaCC 179	CC5	mecA+	II	NA	CC5-MRSA-II	PVL-	ND	89.7397	F	throat swab	colonisation	Kosice	Hospitalized	-
MRSA 1008	R	S	S	S	R	S	S	S	S	S	S	S	S	S	S	1	OXA, FOX	t026	excluded	CC45	mecA+	IV	ND	CC45-MRSA-IV	PVL-	ND	51.6329	M	wound swab	infection	Presov	Hospitalized	-
MRSA 1009	R	S	S	S	R	S	S	S	S	S	S	R	R	S	S	2	OXA, FOX, CIP, NOR	t008	spaCC 656	CC8	mecA+	IV	a	CC8-MRSA-IV	PVL+	+	32	F	GU sample	infection	Kosice	Hospitalized	-
MRSA 1010	R	S	S	S	R	S	S	S	S	S	S	R	R	S	S	2	OXA, FOX, CIP, NOR	t008	spaCC 656	CC8	mecA+	IV	a	CC8-MRSA-IV	PVL+	+	95.2274	M	nose swab	colonisation	Presov	Hospitalized	-
MRSA 1011	R	S	R	R	R	S	S	S	S	S	S	R	R	S	S	4	OXA, ERY, CLI, FOX, CIP, NOR	t032	spaCC 032	CC22	mecA+	IV	h	CC22-MRSA-IV	PVL-	ND	19.7918	M	nose swab	colonisation	Kosice	outpatient	-
MRSA 1012	R	S	R	S	R	S	S	S	S	S	S	R	R	S	S	3	OXA, ERY, FOX, CIP, NOR	t008	spaCC 656	CC8	mecA+	IV	a	CC8-MRSA-IV	PVL+	+	2.98904	F	nose swab	colonisation	Presov	outpatient	-
MRSA 1013	R	S	R	R	R	S	S	S	S	S	S	R	R	S	S	4	OXA, ERY, CLI, FOX, CIP, NOR	t032	spaCC 032	CC22	mecA+	IV	h	CC22-MRSA-IV	PVL-	ND	98.1041	F	nose swab	colonisation	Kosice	Hospitalized	-
MRSA 1014	R	S	R	S	R	S	S	S	S	S	S	R	R	R	S	4	OXA, ERY, FOX, CIP, NOR, FO	t316	singleton	CC59	mecA+	V	NA	CC59-MRSA-V	PVL-	ND	18.7671	M	nose swab	colonisation	Kosice	outpatient	-
MRSA 1015	R	S	S	S	R	S	S	S	S	S	S	S	S	S	S	1	OXA, FOX	t671	spaCC 671	CC45	mecA+	IV	ND	CC45-MRSA-IV	PVL-	ND	3.55342	F	throat swab	colonisation	Kosice	outpatient	-
MRSA 1016	R	S	R	iR	R	S	S	S	S	S	S	S	S	S	S	3	OXA, ERY, iCLI, FOX	t179	spaCC 179	CC5	mecA+	IV	ND	CC5-MRSA-IV	PVL-	ND	5.6274	F	nose swab	colonisation	Presov	outpatient	-
MRSA 1017	R	S	R	iR	R	S	S	S	S	S	S	S	S	S	S	3	OXA, ERY, iCLI, FOX	t1303	spaCC 179	CC5	mecA+	IV	ND	CC5-MRSA-IV	PVL-	ND	11.5397	F	nose swab	colonisation	Presov	outpatient	-
MRSA 1018	R	S	S	S	R	S	S	S	S	S	S	S	S	S	S	1	OXA, FOX	t026	excluded	CC45	mecA+	IV	ND	CC45-MRSA-IV	PVL-	ND	40.4356	M	throat swab	infection	Presov	outpatient	-
MRSA 1020	R	S	R	R	R	S	S	S	S	S	S	S	S	S	S	3	OXA, ERY, CLI, FOX	t065	spaCC 671	CC45	mecA+	V	NA	CC45-MRSA-V	PVL-	ND	13.8712	F	nose swab	colonisation	Presov	outpatient	-
MRSA 1021	R	S	S	S	R	S	S	S	S	S	S	S	S	S	S	1	OXA, FOX	t671	spaCC 671	CC45	mecA+	IV	ND	CC45-MRSA-IV	PVL-	ND	48.6329	M	nose swab	colonisation	Kosice	outpatient	-
MRSA 1026	R	S	R	R	R	S	S	R	S	S	S	R	R	S	S	5	OXA, ERY, CLI, FOX, RD, CIP, NOR	t032	spaCC 032	CC22	mecA+	IV	h	CC22-MRSA-IV	PVL-	ND	54.8384	F	wound swab	infection	Trnava	outpatient	-
MRSA 1027	R	S	R	R	R	S	S	S	S	S	S	R	R	S	S	4	OXA, ERY, CLI, FOX, CIP, NOR	t014	spaCC 179	CC5	mecA+	II	NA	CC5-MRSA-II	PVL-	ND	69.4055	M	nose swab	colonisation	Trencin	Hospitalized	-
MRSA 1029	R	S	R	R	R	S	R	S	S	S	S	R	R	S	S	5	OXA, ERY, CLI, FOX, GEN, CIP, NOR	t008	spaCC 656	CC8	mecA+	IV	a	CC8-MRSA-IV	PVL+	+	32.6055	F	wound swab	infection	Nitra	outpatient	-
MRSA 1031	R	S	R	iR	R	S	S	S	S	S	S	S	S	S	S	3	OXA, ERY, iCLI, FOX	t010	spaCC 179	CC5	mecA+	I	NA	CC5-MRSA-I	PVL-	ND	4.31781	F	wound swab	infection	Nitra	outpatient	-
MRSA 1032	R	S	R	iR	R	S	S	S	S	S	R	R	R	S	S	5	OXA, ERY, iCLI, FOX, TGC, CIP, NOR	t032	spaCC 032	CC22	mecA+	IV	h	CC22-MRSA-IV	PVL-	ND	78.8767	M	wound swab	infection	Trencin	outpatient	-
MRSA 1033	R	S	S	S	R	S	S	S	S	S	S	R	R	S	S	2	OXA, FOX, CIP, NOR	t003	spaCC 179	CC5	mecA+	II	NA	CC5-MRSA-II	PVL-	ND	82.3589	F	wound swab	infection	Trnava	Hospitalized	-
MRSA 1034	R	S	R	iR	R	S	S	S	S	S	S	S	S	S	S	3	OXA, ERY, iCLI, FOX	t311	spaCC 179	CC5	mecA+	IV	ND	CC5-MRSA-IV	PVL-	ND	0.0383562	F	nose swab	colonisation	Kosice	Hospitalized	-
MRSA 1035	R	S	R	iR	R	S	S	S	S	S	S	S	S	S	S	3	OXA, ERY, iCLI, FOX	t010	spaCC 179	CC5	mecA+	I	NA	CC5-MRSA-I	PVL-	ND	58.9452	F	wound swab	infection	Banska Bystrica	outpatient	-
MRSA 1036	R	S	R	iR	R	S	S	S	S	S	S	S	S	S	S	3	OXA, ERY, iCLI, FOX	t311	spaCC 179	CC5	mecA+	IV	ND	CC5-MRSA-IV	PVL-	ND	6.99452	M	nose swab	colonisation	Banska Bystrica	outpatient	-
MRSA 1037	R	S	R	S	R	S	S	S	S	S	S	R	R	S	S	3	OXA, ERY, FOX, CIP, NOR	t008	spaCC 656	CC8	mecA+	IV	a	CC8-MRSA-IV	PVL+	+	0.79726	F	Ear swab	unknown	Banska Bystrica	outpatient	-
MRSA 1038	R	S	R	R	R	S	S	S	S	S	S	R	R	S	S	4	OXA, ERY, CLI, FOX, CIP, NOR	t1282	spaCC 179	CC5	mecA+	IV	ND	CC5-MRSA-IV	PVL-	ND	5.53425	M	nose swab	colonisation	Banska Bystrica	outpatient	-
MRSA 1040	R	S	S	S	R	S	S	S	S	S	S	S	S	S	S	1	OXA, FOX	t12321	spaCC 671	CC45	mecA+	IV	ND	CC45-MRSA-IV	PVL-	ND	0.230137	M	Ear swab	infection	Kosice	Hospitalized	-
MRSA 1041	R	S	R	R	R	S	S	S	S	S	S	R	R	S	S	4	OXA, ERY, CLI, FOX, CIP, NOR	t014	spaCC 179	CC5	mecA+	II	NA	CC5-MRSA-II	PVL-	ND	63.411	F	wound swab	infection	Banska Bystrica	Hospitalized	-
MRSA 1042	R	S	S	S	R	S	S	S	S	S	S	S	S	S	S	1	OXA, FOX	t311	spaCC 179	CC5	mecA+	IV	ND	CC5-MRSA-IV	PVL-	ND	0.347945	M	Lower airway sample	infection	Kosice	Hospitalized	-
MRSA 1043	R	S	S	S	R	S	S	S	S	S	S	R	R	S	S	2	OXA, FOX, CIP, NOR	t008	spaCC 656	CC8	mecA+	IV	a	CC8-MRSA-IV	PVL+	+	76.5041	F	wound swab	infection	Zilina	Hospitalized	-
MRSA 1044	R	S	R	R	R	S	S	S	S	S	S	S	S	S	S	3	OXA, ERY, CLI, FOX	t010	spaCC 179	CC5	mecA+	I	NA	CC5-MRSA-I	PVL-	ND	37.3753	F	nose swab	colonisation	Banska Bystrica	outpatient	-
MRSA 1045	R	S	R	R	R	S	S	S	S	S	S	R	R	S	S	4	OXA, ERY, CLI, FOX, CIP, NOR	t014	spaCC 179	CC5	mecA+	II	NA	CC5-MRSA-II	PVL-	ND	84.7808	F	wound swab	infection	Banska Bystrica	outpatient	-
MRSA 1046	R	S	R	iR	R	S	S	S	S	S	S	R	S	S	S	4	OXA, ERY, iCLI, FOX, CIP	t330	spaCC 671	CC45	mecA+	IV	ND	CC45-MRSA-IV	PVL-	ND	10.8712	M	nose swab	colonisation	Zilina	outpatient	-
MRSA 1047	R	S	R	R	R	S	S	S	S	S	S	R	R	S	S	4	OXA, ERY, CLI, FOX, CIP, NOR	t014	spaCC 179	CC5	mecA+	II	NA	CC5-MRSA-II	PVL-	ND	59.0575	F	other	infection	Banska Bystrica	Hospitalized	-
MRSA 1048	R	S	R	S	R	S	S	S	S	S	S	R	R	S	S	3	OXA, ERY, FOX, CIP, NOR	t008	spaCC 656	CC8	mecA+	IV	a	CC8-MRSA-IV	PVL+	+	53.8027	F	eye swab	infection	Banska Bystrica	outpatient	-
MRSA 1049	R	S	S	S	R	S	S	S	S	S	S	S	S	S	S	1	OXA, FOX	t311	spaCC 179	CC5	mecA+	IV	ND	CC5-MRSA-IV	PVL-	ND	11.6767	F	nose swab	colonisation	Kosice	outpatient	-
MRSA 1050	R	S	S	S	R	S	S	S	S	S	S	R	R	R	S	3	OXA, FOX, CIP, NOR, FO	t032	spaCC 032	CC22	mecA+	IV	h	CC22-MRSA-IV	PVL-	ND	82.6712	F	nose swab	colonisation	Kosice	Hospitalized	-
MRSA 1053	R	S	S	S	R	S	S	S	S	S	S	S	S	S	S	1	OXA, FOX	t880	spaCC 671	CC45	mecA+	V	NA	CC45-MRSA-V	PVL-	ND	63.1534	M	nose swab	colonisation	Presov	outpatient	-
MRSA 1054	R	S	R	R	R	S	S	S	S	S	S	R	R	S	S	4	OXA, ERY, CLI, FOX, CIP, NOR	t032	spaCC 032	CC22	mecA+	IV	h	CC22-MRSA-IV	PVL-	ND	55.3918	M	nose swab	colonisation	Presov	Hospitalized	-
MRSA 1056	R	S	S	S	R	S	S	S	S	S	S	S	S	S	S	1	OXA, FOX	t026	excluded	CC45	mecA+	IV	ND	CC45-MRSA-IV	PVL-	ND	34.3342	F	nose swab	colonisation	Presov	outpatient	-
MRSA 1057	R	S	R	R	R	S	S	S	S	S	S	R	R	S	S	4	OXA, ERY, CLI, FOX, CIP, NOR	t032	spaCC 032	CC22	mecA+	IV	h	CC22-MRSA-IV	PVL-	ND	79.2548	M	nose swab	colonisation	Presov	outpatient	-
MRSA 1058	R	S	R	iR	R	R	S	S	S	S	S	S	S	S	S	4	OXA, ERY, iCLI, FOX, TET	t2393	spaCC2393/5163	CC88	mecA+	IV	ND	CC88-MRSA-IV	PVL+	ND	17.3041	F	nose swab	colonisation	Kosice	outpatient	-
MRSA 1061	R	S	R	R	R	S	S	S	S	S	S	R	R	S	S	4	OXA, ERY, CLI, FOX, CIP, NOR	t014	spaCC 179	CC5	mecA+	II	NA	CC5-MRSA-II	PVL-	ND	0.421918	M	throat swab	colonisation	Kosice	outpatient	-
MRSA 1062	R	S	R	R	R	S	S	S	S	S	S	R	R	S	S	4	OXA, ERY, CLI, FOX, CIP, NOR	t003	spaCC 179	CC5	mecA+	II	NA	CC5-MRSA-II	PVL-	ND	4.27671	M	nose swab	colonisation	Kosice	outpatient	-
MRSA 1063	R	S	R	iR	R	S	S	S	S	S	S	S	S	S	S	3	OXA, ERY, iCLI, FOX	t311	spaCC 179	CC5	mecA+	IV	ND	CC5-MRSA-IV	PVL-	ND	34.0329	F	nose swab	colonisation	Presov	outpatient	-
MRSA 1064	R	S	R	iR	R	S	S	S	S	S	S	R	S	S	S	4	OXA, ERY, iCLI, FOX, CIP	t008	spaCC 656	CC8	mecA+	IV	c	CC8-MRSA-IV	PVL-	-	9.23562	M	nose swab	colonisation	Presov	outpatient	-
MRSA 1065	R	S	R	iR	R	S	S	S	S	S	S	S	S	S	S	3	OXA, ERY, iCLI, FOX	t1215	spaCC 179	CC5	mecA+	IV	ND	CC5-MRSA-IV	PVL-	ND	0.0438356	F	wound swab	infection	Presov	outpatient	-
MRSA 1069	R	S	R	S	R	S	S	S	S	S	S	R	R	R	S	4	OXA, ERY, FOX, CIP, NOR, FO	t008	spaCC 656	CC8	mecA+	IV	a	CC8-MRSA-IV	PVL-	+	22.4219	M	wound swab	infection	Kosice	outpatient	Emergency
MRSA 1070	R	S	R	S	R	S	S	S	S	S	S	S	S	S	S	2	OXA, ERY, FOX	t008	spaCC 656	CC8	mecA+	IV	a	CC8-MRSA-IV	PVL+	+	0.030137	F	wound swab	infection	Presov	outpatient	-
MRSA 1072	R	S	R	iR	R	S	S	S	S	S	S	R	R	S	S	4	OXA, ERY, iCLI, FOX, CIP, NOR	t032	spaCC 032	CC22	mecA+	IV	h	CC22-MRSA-IV	PVL-	ND	75.1205	M	nose swab	colonisation	Presov	outpatient	-
MRSA 1074	R	S	R	R	R	S	S	S	S	S	S	R	R	S	S	4	OXA, ERY, CLI, FOX, CIP, NOR	t003	spaCC 179	CC5	mecA+	II	NA	CC5-MRSA-II	PVL-	ND	63.3452	M	throat swab	colonisation	Kosice	outpatient	-
MRSA 1075	R	S	R	iR	R	S	S	S	S	S	S	R	R	S	S	4	OXA, ERY, iCLI, FOX, CIP, NOR	t014	spaCC 179	CC5	mecA+	II	NA	CC5-MRSA-II	PVL-	ND	82.2274	M	throat swab	colonisation	Presov	Hospitalized	-
MRSA 1076	R	S	R	iR	R	S	S	S	S	S	S	R	R	S	S	4	OXA, ERY, iCLI, FOX, CIP, NOR	t014	spaCC 179	CC5	mecA+	II	NA	CC5-MRSA-II	PVL-	ND	78.9315	F	nose swab	colonisation	Presov	Hospitalized	-
MRSA 1077	R	S	R	R	R	S	S	S	S	S	S	R	R	S	S	4	OXA, ERY, CLI, FOX, CIP, NOR	t014	spaCC 179	CC5	mecA+	II	NA	CC5-MRSA-II	PVL-	ND	82.7836	F	throat swab	colonisation	Banska Bystrica	Hospitalized	-
MRSA 1078	R	S	R	R	R	R	S	S	S	S	S	S	S	S	S	4	OXA, ERY, CLI, FOX, TET	t034	spaCC034/4652	CC398	mecA+	V	NA	CC398-MRSA-V	PVL-	ND	44.2877	M	nose swab	colonisation	Banska Bystrica	outpatient	-
MRSA 1079	R	S	R	iR	R	S	S	S	S	S	S	R	R	S	S	4	OXA, ERY, iCLI, FOX, CIP, NOR	t032	spaCC 032	CC22	mecA+	IV	h	CC22-MRSA-IV	PVL-	ND	49.6219	F	nose swab	colonisation	Trencin	outpatient	-
MRSA 1080	R	S	R	S	R	S	S	S	S	S	S	R	R	S	S	3	OXA, ERY, FOX, CIP, NOR	t008	spaCC 656	CC8	mecA+	IV	a	CC8-MRSA-IV	PVL+	+	65.8027	F	nose swab	colonisation	Banska Bystrica	outpatient	-
MRSA 1081	R	S	R	R	R	S	S	S	S	S	S	R	R	S	S	4	OXA, ERY, CLI, FOX, CIP, NOR	t014	spaCC 179	CC5	mecA+	II	NA	CC5-MRSA-II	PVL-	ND	3.49589	F	nose swab	colonisation	Zilina	outpatient	-
MRSA 1082	R	S	R	R	R	S	S	S	S	S	S	R	R	S	S	4	OXA, ERY, CLI, FOX, CIP, NOR	t003	spaCC 179	CC5	mecA+	II	NA	CC5-MRSA-II	PVL-	ND	91.9836	F	nose swab	colonisation	Kosice	Hospitalized	-
MRSA 1083	R	S	S	S	R	S	S	S	S	S	S	S	S	S	S	1	OXA, FOX	t026	excluded	CC45	mecA+	IV	ND	CC45-MRSA-IV	PVL-	ND	0.646575	M	nose swab	colonisation	Zilina	outpatient	-
MRSA 1084	R	S	S	S	R	S	S	S	S	S	S	R	R	S	S	2	OXA, FOX, CIP, NOR	t008	spaCC 656	CC8	mecA+	IV	a	CC8-MRSA-IV	PVL+	+	1.13973	M	wound swab	infection	Trencin	outpatient	-
MRSA 1085	R	S	R	R	R	S	S	S	S	S	S	R	R	S	S	4	OXA, ERY, CLI, FOX, CIP, NOR	t014	spaCC 179	CC5	mecA+	II	NA	CC5-MRSA-II	PVL-	ND	77.9836	F	wound swab	infection	Zilina	outpatient	-
MRSA 1086	R	S	S	S	R	S	S	S	S	S	S	S	S	S	S	1	OXA, FOX	t311	spaCC 179	CC5	mecA+	IV	ND	CC5-MRSA-IV	PVL-	ND	71.6712	M	nose swab	colonisation	Kosice	Hospitalized	-
MRSA 1089	R	S	R	iR	R	S	S	S	S	S	S	R	R	S	S	4	OXA, ERY, iCLI, FOX, CIP, NOR	t032	spaCC 032	CC22	mecA+	IV	h	CC22-MRSA-IV	PVL-	ND	82.5863	F	nose swab	colonisation	Banska Bystrica	Hospitalized	-
MRSA 1090	R	S	R	R	R	S	S	S	S	S	S	R	R	S	S	4	OXA, ERY, CLI, FOX, CIP, NOR	t003	spaCC 179	CC5	mecA+	II	NA	CC5-MRSA-II	PVL-	ND	70.8247	F	throat swab	colonisation	Banska Bystrica	Hospitalized	-
MRSA 1091	R	S	R	iR	R	S	S	S	S	S	S	R	R	S	S	4	OXA, ERY, iCLI, FOX, CIP, NOR	t10016	spaCC 032	CC22	mecA+	IV	h	CC22-MRSA-IV	PVL-	ND	74.7699	M	nose swab	colonisation	Banska Bystrica	Hospitalized	-
MRSA 1092	R	S	R	R	R	S	S	S	S	S	S	R	R	S	S	4	OXA, ERY, CLI, FOX, CIP, NOR	t014	spaCC 179	CC5	mecA+	II	NA	CC5-MRSA-II	PVL-	ND	73.0356	M	wound swab	infection	Kosice	outpatient	-
MRSA 1093	R	S	R	iR	R	S	S	S	S	S	S	S	S	S	S	3	OXA, ERY, iCLI, FOX	t330	spaCC 671	CC45	mecA+	IV	ND	CC45-MRSA-IV	PVL-	ND	33.1014	F	wound swab	infection	Zilina	outpatient	-
MRSA 1094	R	S	S	S	R	R	R	S	S	S	S	S	S	R	S	4	OXA, FOX, TET, GEN, FO	t044	singleton	CC80	mecA+	IV	c	CC80-MRSA-IV	PVL+	ND	0.391781	F	nose swab	colonisation	Kosice	Hospitalized	-
MRSA 1095	R	S	R	iR	R	S	S	S	S	S	S	R	R	S	S	4	OXA, ERY, iCLI, FOX, CIP, NOR	t008	spaCC 656	CC8	mecA+	IV	a	CC8-MRSA-IV	PVL+	+	1.51781	M	Ear swab	infection	Kosice	outpatient	-
MRSA 1096	R	S	R	R	R	S	S	S	S	S	S	R	R	S	S	4	OXA, ERY, CLI, FOX, CIP, NOR	t014	spaCC 179	CC5	mecA+	II	NA	CC5-MRSA-II	PVL-	ND	90.526	M	nose swab	colonisation	Presov	Hospitalized	-
MRSA 1097	R	S	S	S	R	S	S	S	S	S	S	S	S	S	S	1	OXA, FOX	t671	spaCC 671	CC45	mecA+	IV	ND	CC45-MRSA-IV	PVL-	ND	0.252055	M	nose swab	colonisation	Presov	outpatient	-
MRSA 1098	R	S	R	R	R	S	R	S	S	S	S	R	R	S	S	5	OXA, ERY, CLI, FOX, GEN, CIP, NOR	t003	spaCC 179	CC5	mecA+	II	NA	CC5-MRSA-II	PVL-	ND	73.8164	M	wound swab	infection	Presov	Hospitalized	-
MRSA 1099	R	S	R	iR	R	S	S	S	S	S	S	S	S	S	S	3	OXA, ERY, iCLI, FOX	t008	spaCC 656	CC8	mecA+	IV	a	CC8-MRSA-IV	PVL+	+	1.21918	F	wound swab	infection	Presov	outpatient	-
MRSA 1100	R	S	R	iR	R	S	S	S	S	S	S	S	S	S	S	3	OXA, ERY, iCLI, FOX	t311	spaCC 179	CC5	mecA+	IV	ND	CC5-MRSA-IV	PVL-	ND	0.156164	F	nose swab	colonisation	Presov	outpatient	-
MRSA 1101	R	S	R	R	R	S	S	S	S	S	S	R	R	S	S	4	OXA, ERY, CLI, FOX, CIP, NOR	t014	spaCC 179	CC5	mecA+	II	NA	CC5-MRSA-II	PVL-	ND	79.063	F	nose swab	colonisation	Presov	Hospitalized	-
MRSA 1102	R	S	R	iR	R	S	S	S	S	S	S	R	R	S	R	5	OXA, ERY, iCLI, FOX, CIP, NOR, MUP	t008	spaCC 656	CC8	mecA+	IV	a	CC8-MRSA-IV	PVL+	+	0.260274	M	Lower airway sample	infection	Kosice	Hospitalized	-
MRSA 1104	R	S	R	R	R	S	S	S	S	S	S	R	R	S	S	4	OXA, ERY, CLI, FOX, CIP, NOR	t032	spaCC 032	CC22	mecA+	IV	h	CC22-MRSA-IV	PVL-	ND	27.3863	M	nose swab	infection	Kosice	outpatient	-
MRSA 1105	R	S	R	R	R	S	S	S	S	S	S	R	R	S	S	4	OXA, ERY, CLI, FOX, CIP, NOR	t003	spaCC 179	CC5	mecA+	II	NA	CC5-MRSA-II	PVL-	ND	47.326	M	nose swab	colonisation	Presov	outpatient	-
MRSA 1106	R	S	S	S	R	S	S	S	S	S	S	S	S	S	R	2	OXA, FOX, MUP	t311	spaCC 179	CC5	mecA+	IV	ND	CC5-MRSA-IV	PVL-	ND	5.07397	M	wound swab	infection	Kosice	Hospitalized	-
MRSA 1107	R	S	R	iR	R	S	S	S	S	S	S	S	S	S	S	3	OXA, ERY, iCLI, FOX	t179	spaCC 179	CC5	mecA+	IV	ND	CC5-MRSA-IV	PVL-	ND	6.43014	M	nose swab	colonisation	Presov	Hospitalized	-
MRSA 1108	R	S	R	R	R	S	S	S	S	S	S	R	R	S	S	4	OXA, ERY, CLI, FOX, CIP, NOR	t003	spaCC 179	CC5	mecA+	II	NA	CC5-MRSA-II	PVL-	ND	50.7452	F	nose swab	colonisation	Presov	outpatient	-
MRSA 1109	R	S	R	iR	R	S	S	S	S	S	S	R	R	S	S	4	OXA, ERY, iCLI, FOX, CIP, NOR	t003	spaCC 179	CC5	mecA+	II	NA	CC5-MRSA-II	PVL-	ND	13.2575	F	Ear swab	infection	Presov	outpatient	-
MRSA 1110	R	S	R	iR	R	S	S	S	S	S	S	S	S	S	S	3	OXA, ERY, iCLI, FOX	t2065	spaCC 179	CC5	mecA+	I	NA	CC5-MRSA-I	PVL-	ND	19.8712	F	nose swab	colonisation	Presov	outpatient	-
MRSA 1111	R	S	S	S	R	S	S	S	S	S	S	S	S	S	S	1	OXA, FOX	t671	spaCC 671	CC45	mecA+	IV	ND	CC45-MRSA-IV	PVL-	ND	5.38356	F	nose swab	colonisation	Kosice	outpatient	-
MRSA 1112	R	S	S	S	R	S	S	S	S	S	S	S	S	S	S	1	OXA, FOX	t671	spaCC 671	CC45	mecA+	IV	ND	CC45-MRSA-IV	PVL-	ND	0.252055	F	nose swab	colonisation	Presov	outpatient	-
MRSA 1113	R	S	R	R	R	S	S	S	S	S	S	R	R	S	S	4	OXA, ERY, CLI, FOX, CIP, NOR	t003	spaCC 179	CC5	mecA+	II	NA	CC5-MRSA-II	PVL-	ND	57.4027	M	wound swab	infection	Presov	Hospitalized	-
MRSA 1114	R	S	S	S	R	S	S	S	S	S	S	S	S	S	S	1	OXA, FOX	t19661	spaCC 179	CC5	mecA+	IV	ND	CC5-MRSA-IV	PVL-	ND	62.789	F	catheter	infection	Kosice	Hospitalized	-
MRSA 1115	R	S	R	iR	R	S	S	S	S	S	S	S	S	S	S	3	OXA, ERY, iCLI, FOX	t311	spaCC 179	CC5	mecA+	IV	ND	CC5-MRSA-IV	PVL+	ND	25.3014	M	wound swab	infection	Kosice	outpatient	-
MRSA 1116	R	S	R	R	R	S	S	S	S	S	S	R	R	S	S	4	OXA, ERY, CLI, FOX, CIP, NOR	t014	spaCC 179	CC5	mecA+	II	NA	CC5-MRSA-II	PVL-	ND	77.9671	M	nose swab	colonisation	Banska Bystrica	Hospitalized	-
MRSA 1117	R	S	R	R	R	S	S	S	S	S	S	S	S	S	S	3	OXA, ERY, CLI, FOX	t3235	spaCC 179	CC5	mecA+	IV	ND	CC5-MRSA-IV	PVL+	ND	24.9863	F	wound swab	infection	Kosice	outpatient	-
MRSA 1118	R	S	R	S	R	S	S	S	S	S	S	R	R	S	S	3	OXA, ERY, FOX, CIP, NOR	t008	spaCC 656	CC8	mecA+	IV	a	CC8-MRSA-IV	PVL+	+	11.8219	F	wound swab	infection	Banska Bystrica	outpatient	-
MRSA 1120	R	S	R	iR	R	R	S	S	S	S	S	S	S	S	S	4	OXA, ERY, iCLI, FOX, TET	t17565	singleton	CC1	mecA+	IV	ND	CC1-MRSA-IV	PVL-	ND	4.50411	F	throat swab	colonisation	Kosice	outpatient	-
MRSA 1121	R	S	R	R	R	S	S	S	S	S	S	R	R	S	S	4	OXA, ERY, CLI, FOX, CIP, NOR	t003	spaCC 179	CC5	mecA+	II	NA	CC5-MRSA-II	PVL-	ND	11.0849	F	throat swab	colonisation	Banska Bystrica	outpatient	-
MRSA 1122	R	S	R	iR	R	S	S	S	S	S	S	R	S	S	S	4	OXA, ERY, iCLI, FOX, CIP	t330	spaCC 671	CC45	mecA+	IV	b	CC45-MRSA-IV	PVL-	ND	10.2603	M	throat swab	colonisation	Banska Bystrica	outpatient	-
MRSA 1124	R	S	R	R	R	S	S	S	S	S	S	R	R	S	S	4	OXA, ERY, CLI, FOX, CIP, NOR	t032	spaCC 032	CC22	mecA+	IV	h	CC22-MRSA-IV	PVL-	ND	61.9507	M	wound swab	infection	Kosice	Hospitalized	-
MRSA 1125	R	S	R	S	R	S	S	S	S	S	S	R	R	S	S	3	OXA, ERY, FOX, CIP, NOR	t008	spaCC 656	CC8	mecA+	IV	a	CC8-MRSA-IV	PVL+	+	0.254795	F	nose swab	colonisation	Banska Bystrica	outpatient	-
MRSA 1126	R	S	R	S	R	S	S	S	S	S	S	S	S	S	S	2	OXA, ERY, FOX	t311	spaCC 179	CC5	mecA+	IV	ND	CC5-MRSA-IV	PVL-	ND	7.25479	F	nose swab	colonisation	Banska Bystrica	outpatient	-
MRSA 1127	R	S	R	iR	R	S	S	S	S	S	S	S	S	S	S	3	OXA, ERY, iCLI, FOX	t015	spaCC 671	CC45	mecA+	IV	ND	CC45-MRSA-IV	PVL-	ND	10.5425	F	throat swab	colonisation	Banska Bystrica	outpatient	-
MRSA 1128	R	S	R	R	R	S	S	S	S	S	S	R	R	S	S	4	OXA, ERY, CLI, FOX, CIP, NOR	t032	spaCC 032	CC22	mecA+	IV	h	CC22-MRSA-IV	PVL-	ND	76.1616	F	nose swab	colonisation	Kosice	Hospitalized	-
MRSA 1129	R	S	R	R	R	S	S	S	S	S	S	R	R	S	S	4	OXA, ERY, CLI, FOX, CIP, NOR	t014	spaCC 179	CC5	mecA+	II	NA	CC5-MRSA-II	PVL-	ND	78.6247	F	bloodculture	infection	Banska Bystrica	Hospitalized	-
MRSA 1130	R	S	R	iR	R	S	S	S	S	S	S	S	S	S	S	3	OXA, ERY, iCLI, FOX	t311	spaCC 179	CC5	mecA+	IV	ND	CC5-MRSA-IV	PVL+	ND	20.8548	F	GU sample	infection	Kosice	outpatient	-
MRSA 1131	R	S	S	S	R	S	S	S	S	S	S	S	S	S	S	1	OXA, FOX	t024	spaCC 656	CC8	mecA+	IV	ND	CC8-MRSA-IV	PVL-	-	0.29589	M	throat swab	colonisation	Banska Bystrica	outpatient	-
MRSA 1134	R	S	R	R	R	S	S	S	S	S	S	R	R	S	S	4	OXA, ERY, CLI, FOX, CIP, NOR	t032	spaCC 032	CC22	mecA+	IV	h	CC22-MRSA-IV	PVL-	ND	45.7479	F	nose swab	colonisation	Kosice	outpatient	-
MRSA 1135	R	S	R	S	R	S	S	S	S	S	S	R	R	R	S	4	OXA, ERY, FOX, CIP, NOR, FO	t008	spaCC 656	CC8	mecA+	IV	a	CC8-MRSA-IV	PVL+	+	58.5863	M	wound swab	infection	Kosice	outpatient	-
MRSA 1136	R	S	R	R	R	S	S	S	S	S	S	R	R	S	S	4	OXA, ERY, CLI, FOX, CIP, NOR	t003	spaCC 179	CC5	mecA+	II	NA	CC5-MRSA-II	PVL-	ND	32.6384	M	nose swab	colonisation	Kosice	Hospitalized	-
MRSA 1137	R	S	R	iR	R	S	S	S	S	S	S	S	S	S	S	3	OXA, ERY, iCLI, FOX	t026	excluded	CC45	mecA+	IV	ND	CC45-MRSA-IV	PVL-	ND	18.6329	F	nose swab	infection	Presov	outpatient	-
MRSA 1138	R	S	R	iR	R	S	S	S	S	S	S	R	R	S	S	4	OXA, ERY, iCLI, FOX, CIP, NOR	t026	excluded	CC45	mecA+	IV	ND	CC45-MRSA-IV	PVL-	ND	14.0877	M	nose swab	colonisation	Presov	outpatient	-
MRSA 1139	R	S	S	S	R	S	S	S	S	S	S	S	S	S	S	1	OXA, FOX	t671	spaCC 671	CC45	mecA+	IV	ND	CC45-MRSA-IV	PVL-	ND	11.9288	M	nose swab	colonisation	Presov	outpatient	-
MRSA 1140	R	S	S	S	R	S	S	S	S	S	S	S	S	S	S	1	OXA, FOX	t026	excluded	CC45	mecA+	IV	ND	CC45-MRSA-IV	PVL-	ND	18.6904	M	nose swab	colonisation	Presov	outpatient	-
MRSA 1141	R	S	S	S	R	S	S	S	S	S	S	S	S	S	S	1	OXA, FOX	t4264	spaCC 671	CC45	mecA+	IV	ND	CC45-MRSA-IV	PVL-	ND	15.8767	M	nose swab	colonisation	Presov	outpatient	-
MRSA 1143	R	S	R	R	R	S	S	R	S	S	S	R	R	R	S	6	OXA, ERY, CLI, FOX, RD, CIP, NOR, FO	t003	spaCC 179	CC5	mecA+	II	NA	CC5-MRSA-II	PVL-	ND	85.5699	M	wound swab	infection	Kosice	outpatient	-
MRSA 1145	R	S	S	S	R	S	S	S	S	S	S	S	S	S	S	1	OXA, FOX	t311	spaCC 179	CC5	mecA+	IV	ND	CC5-MRSA-IV	PVL-	ND	44.4274	M	Ear swab	infection	Kosice	outpatient	-
MRSA 1146	R	S	S	S	R	S	S	S	S	S	S	S	S	S	S	1	OXA, FOX	t671	spaCC 671	CC45	mecA+	IV	ND	CC45-MRSA-IV	PVL-	ND	16.2027	M	other	colonisation	Kosice	outpatient	-
MRSA 1148	R	S	R	R	R	S	S	S	S	S	S	R	R	S	S	4	OXA, ERY, CLI, FOX, CIP, NOR	t003	spaCC 179	CC5	mecA+	II	NA	CC5-MRSA-II	PVL-	ND	64.5973	M	nose swab	colonisation	Presov	outpatient	-
MRSA 1149	R	S	R	iR	R	S	S	S	S	S	S	R	R	S	S	4	OXA, ERY, iCLI, FOX, CIP, NOR	t014	spaCC 179	CC5	mecA+	II	NA	CC5-MRSA-II	PVL-	ND	78.011	F	nose swab	colonisation	Kosice	outpatient	Emergency
MRSA 1150	R	S	S	S	R	S	S	S	S	S	S	S	S	S	S	1	OXA, FOX	t1265	spaCC 179	CC5	mecA+	IV	ND	CC5-MRSA-IV	PVL-	ND	68.8603	F	nose swab	colonisation	Presov	outpatient	-
MRSA 1152	R	S	R	S	R	S	S	S	S	S	S	S	S	S	S	2	OXA, ERY, FOX	t026	excluded	CC45	mecA+	IV	ND	CC45-MRSA-IV	PVL-	ND	68.5753	F	nose swab	colonisation	Presov	Hospitalized	-
MRSA 1153	R	S	R	iR	R	S	S	S	S	S	S	S	S	S	S	3	OXA, ERY, iCLI, FOX	t9710	spaCC 179	CC5	mecA+	IV	a	CC5-MRSA-IV	PVL-	ND	8.03836	M	nose swab	colonisation	Presov	outpatient	-
MRSA 1154	R	S	R	R	R	S	S	S	S	S	S	R	R	S	S	4	OXA, ERY, CLI, FOX, CIP, NOR	t003	spaCC 179	CC5	mecA+	II	NA	CC5-MRSA-II	PVL-	ND	83.4877	F	nose swab	colonisation	Presov	Hospitalized	-
MRSA 1155	R	S	R	R	R	S	S	S	S	S	S	R	R	S	S	4	OXA, ERY, CLI, FOX, CIP, NOR	t014	spaCC 179	CC5	mecA+	II	NA	CC5-MRSA-II	PVL-	ND	4.58082	M	nose swab	colonisation	Kosice	outpatient	-
MRSA 1156	R	S	R	S	R	S	S	S	S	S	S	R	R	S	S	3	OXA, ERY, FOX, CIP, NOR	t003	spaCC 179	CC5	mecA+	II	NA	CC5-MRSA-II	PVL-	ND	0.161644	M	nose swab	colonisation	Kosice	Hospitalized	-
MRSA 1157	R	S	R	R	R	S	S	S	S	S	S	R	R	S	S	4	OXA, ERY, CLI, FOX, CIP, NOR	t032	spaCC 032	CC22	mecA+	IV	h	CC22-MRSA-IV	PVL-	ND	64.9425	F	wound swab	infection	Presov	Hospitalized	-
MRSA 1158	R	S	R	R	R	S	S	S	S	S	S	R	R	S	S	4	OXA, ERY, CLI, FOX, CIP, NOR	t003	spaCC 179	CC5	mecA+	II	NA	CC5-MRSA-II	PVL-	ND	85.4603	F	wound swab	infection	Kosice	outpatient	-
MRSA 1160	R	S	R	S	R	S	S	S	S	S	S	R	R	S	S	3	OXA, ERY, FOX, CIP, NOR	t008	spaCC 656	CC8	mecA+	IV	a	CC8-MRSA-IV	PVL+	+	5.40274	M	nose swab	colonisation	Presov	outpatient	-
MRSA 1161	R	S	S	S	R	S	S	S	S	S	S	S	S	S	S	1	OXA, FOX	t065	spaCC 671	CC45	mecA+	V	NA	CC45-MRSA-V	PVL-	ND	50.0849	M	nose swab	colonisation	Banska Bystrica	outpatient	-
MRSA 1162	R	S	R	iR	R	S	S	S	S	S	S	S	S	S	S	3	OXA, ERY, iCLI, FOX	t015	spaCC 671	CC45	mecA+	IV	ND	CC45-MRSA-IV	PVL-	ND	1.56438	F	nose swab	colonisation	Zilina	outpatient	-
MRSA 1163	R	S	R	iR	R	S	S	S	S	S	S	S	S	S	S	3	OXA, ERY, iCLI, FOX	t015	spaCC 671	CC45	mecA+	IV	ND	CC45-MRSA-IV	PVL-	ND	3.62192	M	nose swab	colonisation	Zilina	outpatient	-
MRSA 1164	R	S	R	iR	R	S	S	S	S	S	S	S	S	S	S	3	OXA, ERY, iCLI, FOX	t015	spaCC 671	CC45	mecA+	IV	ND	CC45-MRSA-IV	PVL-	ND	5.73425	F	nose swab	colonisation	Zilina	outpatient	-
MRSA 1165	R	S	R	R	R	S	S	S	S	S	S	R	R	S	S	4	OXA, ERY, CLI, FOX, CIP, NOR	t014	spaCC 179	CC5	mecA+	II	NA	CC5-MRSA-II	PVL-	ND	86.126	F	nose swab	colonisation	Kosice	Hospitalized	-
MRSA 1167	R	S	R	iR	R	S	S	S	S	S	S	S	S	R	S	4	OXA, ERY, iCLI, FOX, FO	t330	spaCC 671	CC45	mecA+	IV	b	CC45-MRSA-IV	PVL-	ND	14.1342	M	nose swab	colonisation	Zilina	outpatient	-
MRSA 1169	R	S	R	iR	R	S	S	S	S	S	S	R	S	S	S	4	OXA, ERY, iCLI, FOX, CIP	t010	spaCC 179	CC5	mecA+	I	NA	CC5-MRSA-I	PVL-	ND	3.33699	M	nose swab	colonisation	Nitra	outpatient	-
MRSA 1170	R	S	R	iR	R	S	S	S	S	S	S	R	R	S	S	4	OXA, ERY, iCLI, FOX, CIP, NOR	t032	spaCC 032	CC22	mecA+	IV	h	CC22-MRSA-IV	PVL-	ND	1.96164	M	nose swab	colonisation	Bratislava	outpatient	-
MRSA 1171	R	S	S	S	R	S	S	S	S	S	S	R	R	R	S	3	OXA, FOX, CIP, NOR, FO	t032	spaCC 032	CC22	mecA+	IV	h	CC22-MRSA-IV	PVL-	ND	6.20822	M	nose swab	colonisation	Trnava	outpatient	-
MRSA 1172	R	S	R	iR	R	S	S	S	S	S	S	S	S	S	S	3	OXA, ERY, iCLI, FOX	t010	spaCC 179	CC5	mecA+	I	NA	CC5-MRSA-I	PVL-	ND	18.863	M	wound swab	infection	Trencin	outpatient	-
MRSA 1173	R	S	R	S	R	S	S	S	S	S	S	R	R	S	S	3	OXA, ERY, FOX, CIP, NOR	t008	spaCC 656	CC8	mecA+	IV	a	CC8-MRSA-IV	PVL+	+	0.676712	M	nose swab	colonisation	Nitra	outpatient	-
MRSA 1174	R	S	R	iR	R	S	S	S	S	S	S	R	R	S	S	4	OXA, ERY, iCLI, FOX, CIP, NOR	t032	spaCC 032	CC22	mecA+	IV	h	CC22-MRSA-IV	PVL-	ND	77.5918	F	nose swab	colonisation	Trnava	Hospitalized	-
MRSA 1175	R	S	R	R	R	S	S	S	S	S	S	R	R	S	S	4	OXA, ERY, CLI, FOX, CIP, NOR	t032	spaCC 032	CC22	mecA+	IV	h	CC22-MRSA-IV	PVL-	ND	80.9315	F	wound swab	infection	Nitra	outpatient	-
MRSA 1176	R	S	R	S	R	S	S	S	S	S	S	R	R	S	S	3	OXA, ERY, FOX, CIP, NOR	t008	spaCC 656	CC8	mecA+	IV	a	CC8-MRSA-IV	PVL+	+	65.5205	M	throat swab	colonisation	Trnava	Hospitalized	-
MRSA 1177	R	S	R	iR	R	S	S	S	S	S	S	S	S	S	S	3	OXA, ERY, iCLI, FOX	t010	spaCC 179	CC5	mecA+	I	NA	CC5-MRSA-I	PVL-	ND	4.79452	M	nose swab	colonisation	Trencin	outpatient	-
MRSA 1178	R	S	R	S	R	S	S	S	S	S	S	R	R	S	S	3	OXA, ERY, FOX, CIP, NOR	t008	spaCC 656	CC8	mecA+	IV	a	CC8-MRSA-IV	PVL-	+	44.4192	F	wound swab	infection	Trnava	Hospitalized	-
MRSA 1179	R	S	S	S	R	S	S	S	S	S	S	R	R	S	S	2	OXA, FOX, CIP, NOR	t008	spaCC 656	CC8	mecA+	IV	a	CC8-MRSA-IV	PVL+	+	59.3589	M	wound swab	infection	Nitra	outpatient	-
MRSA 1180	R	S	R	S	R	S	S	S	S	S	S	R	R	S	S	3	OXA, ERY, FOX, CIP, NOR	t008	spaCC 656	CC8	mecA+	IV	a	CC8-MRSA-IV	PVL+	+	66.4685	F	bloodculture	infection	Trnava	Hospitalized	-
MRSA 1181	R	S	S	S	R	S	S	S	S	S	S	S	S	S	S	1	OXA, FOX	t671	spaCC 671	CC45	mecA+	IV	ND	CC45-MRSA-IV	PVL-	ND	6.10411	F	nose swab	colonisation	Trnava	outpatient	-
MRSA 1182	R	S	R	iR	R	S	S	S	S	S	S	R	R	S	S	4	OXA, ERY, iCLI, FOX, CIP, NOR	t032	spaCC 032	CC22	mecA+	IV	h	CC22-MRSA-IV	PVL-	ND	62.3644	M	wound swab	infection	Nitra	outpatient	-
MRSA 1183	R	S	R	R	R	S	S	S	S	S	S	R	R	S	S	4	OXA, ERY, CLI, FOX, CIP, NOR	t003	spaCC 179	CC5	mecA+	II	NA	CC5-MRSA-II	PVL-	ND	65.3178	M	wound swab	infection	Nitra	outpatient	-
MRSA 1184	R	S	R	R	R	S	S	S	S	S	S	R	R	S	S	4	OXA, ERY, CLI, FOX, CIP, NOR	t003	spaCC 179	CC5	mecA+	II	NA	CC5-MRSA-II	PVL-	ND	88.1781	F	throat swab	colonisation	Trnava	Hospitalized	-
MRSA 1185	R	S	R	S	R	S	S	S	S	S	S	R	R	S	S	3	OXA, ERY, FOX, CIP, NOR	t008	spaCC 656	CC8	mecA+	IV	a	CC8-MRSA-IV	PVL+	+	35.7945	M	GU sample	infection	Bratislava	outpatient	-
MRSA 1186	R	S	R	S	R	S	S	S	S	S	S	R	R	S	S	3	OXA, ERY, FOX, CIP, NOR	t008	spaCC 656	CC8	mecA+	IV	a	CC8-MRSA-IV	PVL+	+	53.5205	M	wound swab	infection	Nitra	outpatient	-
MRSA 1187	R	S	R	R	R	S	S	S	S	S	S	R	R	S	S	4	OXA, ERY, CLI, FOX, CIP, NOR	t014	spaCC 179	CC5	mecA+	II	NA	CC5-MRSA-II	PVL-	ND	76.1014	F	wound swab	infection	Nitra	Hospitalized	-
MRSA 1188	R	S	R	iR	R	S	S	S	S	S	S	S	S	S	S	3	OXA, ERY, iCLI, FOX	t010	spaCC 179	CC5	mecA+	I	NA	CC5-MRSA-I	PVL-	ND	16.326	F	nose swab	colonisation	Trencin	Hospitalized	-
MRSA 1189	R	S	R	R	R	R	S	S	S	S	S	S	S	S	S	4	OXA, ERY, CLI, FOX, TET	t034	spaCC034/4652	CC398	mecA+	V	NA	CC398-MRSA-V	PVL-	ND	64.0274	F	bloodculture	infection	Trnava	Hospitalized	-
MRSA 1191	R	S	R	R	R	S	S	S	S	S	S	R	R	S	S	4	OXA, ERY, CLI, FOX, CIP, NOR	t014	spaCC 179	CC5	mecA+	II	NA	CC5-MRSA-II	PVL-	ND	62.9808	M	wound swab	infection	Nitra	outpatient	-
MRSA 1192	R	S	R	R	R	S	S	S	S	S	S	R	R	S	S	4	OXA, ERY, CLI, FOX, CIP, NOR	t4232	spaCC 032	CC22	mecA+	IV	h	CC22-MRSA-IV	PVL-	ND	75.1699	F	bloodculture	infection	Trnava	Hospitalized	-
MRSA 1193	R	S	S	S	R	S	S	S	S	S	S	S	S	S	S	1	OXA, FOX	t671	spaCC 671	CC45	mecA+	IV	ND	CC45-MRSA-IV	PVL-	ND	0.347945	F	nose swab	colonisation	Trnava	Hospitalized	-
MRSA 1200	R	S	R	S	R	S	S	S	S	S	S	R	R	S	S	3	OXA, ERY, FOX, CIP, NOR	t008	spaCC 656	CC8	mecA+	IV	a	CC8-MRSA-IV	PVL+	+	1.45205	F	wound swab	infection	Kosice	Hospitalized	-
MRSA 1201	R	S	R	S	R	R	S	S	S	S	S	S	S	S	S	3	OXA, ERY, FOX, TET	t656	spaCC 656	CC8	mecA+	IV	ND	CC8-MRSA-IV	PVL-	-	59.1425	F	nose swab	colonisation	Banska Bystrica	outpatient	-
MRSA 1202	R	S	R	iR	R	S	S	S	S	S	S	S	S	S	S	3	OXA, ERY, iCLI, FOX	t026	excluded	CC45	mecA+	IV	ND	CC45-MRSA-IV	PVL-	ND	30.3288	F	throat swab	colonisation	Banska Bystrica	outpatient	-
MRSA 1204	R	S	R	R	R	S	S	S	S	S	S	R	R	S	S	4	OXA, ERY, CLI, FOX, CIP, NOR	t014	spaCC 179	CC5	mecA+	II	NA	CC5-MRSA-II	PVL-	ND	2.29863	M	nose swab	colonisation	Zilina	outpatient	-
MRSA 1205	R	S	S	S	R	S	S	S	S	S	S	S	S	S	S	1	OXA, FOX	t311	spaCC 179	CC5	mecA+	IV	ND	CC5-MRSA-IV	PVL-	ND	42.9397	M	nose swab	colonisation	Kosice	outpatient	-
MRSA 1206	R	S	R	iR	R	S	S	S	S	S	S	R	R	S	S	4	OXA, ERY, iCLI, FOX, CIP, NOR	t910	spaCC 032	CC22	mecA+	IV	h	CC22-MRSA-IV	PVL-	ND	65.0137	M	nose swab	colonisation	Banska Bystrica	outpatient	-
MRSA 1208	R	S	R	R	R	S	S	S	S	S	S	R	R	S	S	4	OXA, ERY, CLI, FOX, CIP, NOR	t014	spaCC 179	CC5	mecA+	II	NA	CC5-MRSA-II	PVL-	ND	84.3699	M	wound swab	infection	Banska Bystrica	outpatient	Emergency
MRSA 1209	R	S	S	S	R	S	S	S	S	S	S	R	R	R	S	3	OXA, FOX, CIP, NOR, FO	t026	excluded	CC45	mecA+	IV	ND	CC45-MRSA-IV	PVL-	ND	87.5836	M	wound swab	infection	Kosice	Hospitalized	-
MRSA 1210	R	S	R	R	R	S	S	S	S	S	S	R	R	S	S	4	OXA, ERY, CLI, FOX, CIP, NOR	t014	spaCC 179	CC5	mecA+	II	NA	CC5-MRSA-II	PVL-	ND	83.2932	M	wound swab	infection	Banska Bystrica	outpatient	-
MRSA 1211	R	S	R	R	R	S	S	S	S	S	S	R	R	S	S	4	OXA, ERY, CLI, FOX, CIP, NOR	t014	spaCC 179	CC5	mecA+	II	NA	CC5-MRSA-II	PVL-	ND	78.4986	F	eye swab	infection	Banska Bystrica	outpatient	-
MRSA 1212	R	S	R	R	R	S	S	S	S	S	S	S	S	S	S	3	OXA, ERY, CLI, FOX	t3235	spaCC 179	CC5	mecA+	IV	ND	CC5-MRSA-IV	PVL+	ND	14.3452	M	wound swab	infection	Kosice	outpatient	-
MRSA 1213	R	S	S	S	R	S	S	S	S	S	S	S	S	S	S	1	OXA, FOX	t779	excluded	CC398	mecA+	IV	ND	CC398-MRSA-IV	PVL-	ND	8.93699	F	throat swab	colonisation	Banska Bystrica	Hospitalized	-
MRSA 1219	R	S	R	iR	R	S	S	S	S	S	S	S	S	S	S	3	OXA, ERY, iCLI, FOX	t11862	spaCC 179	CC5	mecA+	IV	ND	CC5-MRSA-IV	PVL-	ND	24.6219	M	nose swab	colonisation	Kosice	outpatient	-
MRSA 1220	R	S	R	iR	R	S	S	S	S	S	S	S	S	S	S	3	OXA, ERY, iCLI, FOX	t330	spaCC 671	CC45	mecA+	IV	b	CC45-MRSA-IV	PVL-	ND	13.7863	F	throat swab	infection	Banska Bystrica	outpatient	-
MRSA 1221	R	S	S	R	R	R	S	S	S	S	S	S	S	S	S	3	OXA, CLI, FOX, TET	t034	spaCC034/4652	CC398	mecA+	V	NA	CC398-MRSA-V	PVL-	ND	60.8192	M	nose swab	colonisation	Kosice	outpatient	-
MRSA 1222	R	S	R	R	R	S	S	S	S	S	S	R	R	S	S	4	OXA, ERY, CLI, FOX, CIP, NOR	t264	spaCC 179	CC5	mecA+	II	NA	CC5-MRSA-II	PVL-	ND	71.8932	M	nose swab	colonisation	Banska Bystrica	outpatient	-
MRSA 1223	R	S	S	S	R	S	S	S	S	S	S	S	S	S	S	1	OXA, FOX	t12321	spaCC 671	CC45	mecA+	IV	a	CC45-MRSA-IV	PVL-	ND	65.9973	F	wound swab	infection	Kosice	Hospitalized	-
MRSA 1224	R	S	R	S	R	S	S	S	S	S	S	R	R	S	S	3	OXA, ERY, FOX, CIP, NOR	t008	spaCC 656	CC8	mecA+	IV	a	CC8-MRSA-IV	PVL+	+	67.6877	F	wound swab	infection	Banska Bystrica	Hospitalized	-
MRSA 1225	R	S	R	R	R	S	S	S	S	S	S	R	R	S	S	4	OXA, ERY, CLI, FOX, CIP, NOR	t032	spaCC 032	CC22	mecA+	IV	h	CC22-MRSA-IV	PVL-	ND	43.8904	F	nose swab	colonisation	Kosice	outpatient	-
MRSA 1226	R	S	R	R	R	S	S	S	S	S	S	R	R	S	S	4	OXA, ERY, CLI, FOX, CIP, NOR	t032	spaCC 032	CC22	mecA+	IV	h	CC22-MRSA-IV	PVL-	ND	83.2959	F	wound swab	infection	Presov	outpatient	-
MRSA 1227	R	S	R	S	R	S	S	S	S	S	S	R	R	S	S	3	OXA, ERY, FOX, CIP, NOR	t008	spaCC 656	CC8	mecA+	IV	a	CC8-MRSA-IV	PVL+	+	3.32329	M	Ear swab	infection	Kosice	outpatient	-
MRSA 1229	R	S	R	R	R	S	S	S	S	S	S	R	R	S	S	4	OXA, ERY, CLI, FOX, CIP, NOR	t032	spaCC 032	CC22	mecA+	IV	h	CC22-MRSA-IV	PVL-	ND	61.1425	M	other	colonisation	Presov	Hospitalized	-
MRSA 1230	R	S	R	R	R	S	S	S	S	S	S	R	R	S	S	4	OXA, ERY, CLI, FOX, CIP, NOR	t032	spaCC 032	CC22	mecA+	IV	h	CC22-MRSA-IV	PVL-	ND	69	M	throat swab	colonisation	Presov	Hospitalized	-
MRSA 1231	R	S	R	S	R	S	S	S	S	S	S	R	R	S	S	3	OXA, ERY, FOX, CIP, NOR	t008	spaCC 656	CC8	mecA+	IV	a	CC8-MRSA-IV	PVL+	+	63.2603	M	throat swab	colonisation	Presov	Hospitalized	-
MRSA 1232	R	S	R	R	R	S	S	S	S	S	S	R	S	S	S	4	OXA, ERY, CLI, FOX, CIP	t026	excluded	CC45	mecA+	IV	ND	CC45-MRSA-IV	PVL-	ND	16.1781	M	throat swab	colonisation	Presov	outpatient	-
MRSA 1233	R	S	R	S	R	S	S	S	S	S	S	R	R	S	S	3	OXA, ERY, FOX, CIP, NOR	t008	spaCC 656	CC8	mecA+	IV	a	CC8-MRSA-IV	PVL-	+	87.0658	M	nose swab	colonisation	Kosice	Hospitalized	-
MRSA 1234	R	S	R	R	R	S	S	S	S	S	S	R	R	S	S	4	OXA, ERY, CLI, FOX, CIP, NOR	t032	spaCC 032	CC22	mecA+	IV	h	CC22-MRSA-IV	PVL-	ND	42.9534	F	wound swab	infection	Kosice	Hospitalized	-
MRSA 1235	R	S	R	R	R	S	S	S	S	S	S	R	R	S	S	4	OXA, ERY, CLI, FOX, CIP, NOR	t032	spaCC 032	CC22	mecA+	IV	h	CC22-MRSA-IV	PVL-	ND	67.2822	M	bloodculture	infection	Kosice	Hospitalized	-
MRSA 1236	R	S	R	R	R	S	S	S	S	S	S	R	R	R	S	5	OXA, ERY, CLI, FOX, CIP, NOR, FO	t003	spaCC 179	CC5	mecA+	II	NA	CC5-MRSA-II	PVL-	ND	84.2	F	nose swab	colonisation	Presov	Hospitalized	-
MRSA 1237	R	S	R	R	R	S	S	S	S	S	S	R	R	S	S	4	OXA, ERY, CLI, FOX, CIP, NOR	t1282	spaCC 179	CC5	mecA+	II	NA	CC5-MRSA-II	PVL-	ND	55.5726	M	nose swab	colonisation	Presov	outpatient	-
MRSA 1239	R	S	R	iR	R	S	S	S	S	S	S	S	S	S	S	3	OXA, ERY, iCLI, FOX	t179	spaCC 179	CC5	mecA+	IV	ND	CC5-MRSA-IV	PVL-	ND	95.2493	M	nose swab	colonisation	Presov	Hospitalized	-
MRSA 1241	R	S	S	S	R	S	S	S	S	S	S	S	S	S	S	1	OXA, FOX	t010	spaCC 179	CC5	mecA+	I	NA	CC5-MRSA-I	PVL-	ND	4.3863	F	nose swab	colonisation	Zilina	outpatient	-
MRSA 1242	R	S	R	R	R	S	S	S	S	S	S	R	R	S	S	4	OXA, ERY, CLI, FOX, CIP, NOR	t003	spaCC 179	CC5	mecA+	II	NA	CC5-MRSA-II	PVL-	ND	17.5808	M	throat swab	colonisation	Zilina	outpatient	-
MRSA 1243	R	S	R	iR	R	S	S	S	S	S	S	S	S	S	S	3	OXA, ERY, iCLI, FOX	t1683	spaCC 179	CC5	mecA+	I	NA	CC5-MRSA-I	PVL-	ND	9.72603	M	nose swab	colonisation	Zilina	outpatient	-
MRSA 1245	R	S	R	R	R	S	S	S	S	S	S	R	R	S	S	4	OXA, ERY, CLI, FOX, CIP, NOR	t003	spaCC 179	CC5	mecA+	II	NA	CC5-MRSA-II	PVL-	ND	80.1726	M	nose swab	colonisation	Kosice	Hospitalized	-
MRSA 1251	R	S	R	iR	R	S	S	S	S	S	S	S	S	S	S	3	OXA, ERY, iCLI, FOX	t010	spaCC 179	CC5	mecA+	I	NA	CC5-MRSA-I	PVL-	ND	31.7753	F	nose swab	colonisation	Banska Bystrica	outpatient	-
MRSA 1252	R	S	R	S	R	S	S	S	S	S	S	R	R	S	S	3	OXA, ERY, FOX, CIP, NOR	t008	spaCC 656	CC8	mecA+	IV	a	CC8-MRSA-IV	PVL+	+	5.59178	F	nose swab	colonisation	Banska Bystrica	outpatient	-
MRSA 1253	R	S	R	iR	R	S	S	S	S	S	S	R	S	S	S	4	OXA, ERY, iCLI, FOX, CIP	t010	spaCC 179	CC5	mecA+	I	NA	CC5-MRSA-I	PVL-	ND	10.4164	F	nose swab	colonisation	Zilina	outpatient	-
MRSA 1254	R	S	R	S	R	S	S	S	S	S	S	R	R	S	S	3	OXA, ERY, FOX, CIP, NOR	t622	spaCC 656	CC8	mecA+	IV	a	CC8-MRSA-IV	PVL+	+	10.1863	F	throat swab	colonisation	Zilina	outpatient	-
MRSA 1256	R	S	R	iR	R	S	S	S	S	S	S	S	S	S	S	3	OXA, ERY, iCLI, FOX	t311	spaCC 179	CC5	mecA+	IV	ND	CC5-MRSA-IV	PVL-	ND	15.8027	F	nose swab	colonisation	Kosice	outpatient	-
MRSA 1257	R	S	R	iR	R	S	S	S	S	S	S	R	S	S	S	4	OXA, ERY, iCLI, FOX, CIP	t010	spaCC 179	CC5	mecA+	I	NA	CC5-MRSA-I	PVL-	ND	29.5781	F	throat swab	colonisation	Zilina	outpatient	-
MRSA 1258	R	S	R	R	R	S	S	S	S	S	S	R	R	S	S	4	OXA, ERY, CLI, FOX, CIP, NOR	t014	spaCC 179	CC5	mecA+	II	NA	CC5-MRSA-II	PVL-	ND	66.4603	M	wound swab	infection	Banska Bystrica	Hospitalized	-
MRSA 1259	R	S	R	iR	R	S	S	S	S	S	S	R	R	S	S	4	OXA, ERY, iCLI, FOX, CIP, NOR	t022	spaCC 032	CC22	mecA+	IV	h	CC22-MRSA-IV	PVL-	ND	44.2932	F	nose swab	colonisation	Kosice	Hospitalized	-
MRSA 1260	R	S	R	iR	R	S	S	S	S	S	S	S	S	S	S	3	OXA, ERY, iCLI, FOX	t010	spaCC 179	CC5	mecA+	I	NA	CC5-MRSA-I	PVL-	ND	59.8329	M	wound swab	infection	Banska Bystrica	outpatient	-
MRSA 1261	R	S	S	S	R	S	S	S	S	S	S	S	S	S	S	1	OXA, FOX	t015	spaCC 671	CC45	mecA+	IV	a	CC45-MRSA-IV	PVL-	ND	25.6	M	throat swab	colonisation	Banska Bystrica	outpatient	-
MRSA 1263	R	S	S	S	R	S	S	S	S	S	S	S	S	S	S	1	OXA, FOX	t095	singleton	CC45	mecA+	IV	ND	CC45-MRSA-IV	PVL-	ND	92.2192	F	throat swab	colonisation	Banska Bystrica	Hospitalized	-
MRSA 1264	R	S	R	iR	R	S	S	S	S	S	S	R	S	S	S	4	OXA, ERY, iCLI, FOX, CIP	t045	spaCC 179	CC5	mecA+	I	NA	CC5-MRSA-I	PVL-	ND	0.090411	M	nose swab	colonisation	Trencin	outpatient	-
MRSA 1265	R	S	R	iR	R	S	S	S	S	S	S	R	S	S	S	4	OXA, ERY, iCLI, FOX, CIP	t010	spaCC 179	CC5	mecA+	I	NA	CC5-MRSA-I	PVL-	ND	0.279452	M	GU sample	infection	Nitra	outpatient	-
MRSA 1266	R	S	S	S	R	S	S	S	S	S	S	R	S	S	S	2	OXA, FOX, CIP	t010	spaCC 179	CC5	mecA+	I	NA	CC5-MRSA-I	PVL-	ND	65.7699	F	wound swab	infection	Nitra	outpatient	-
MRSA 1267	R	S	R	S	R	S	S	S	S	S	S	R	R	S	S	3	OXA, ERY, FOX, CIP, NOR	t008	spaCC 656	CC8	mecA+	IV	a	CC8-MRSA-IV	PVL+	+	3.22192	M	nose swab	colonisation	Nitra	outpatient	-
MRSA 1268	R	S	R	R	R	S	S	S	S	S	S	R	R	S	S	4	OXA, ERY, CLI, FOX, CIP, NOR	t014	spaCC 179	CC5	mecA+	II	NA	CC5-MRSA-II	PVL-	ND	0.616438	F	nose swab	colonisation	Trencin	outpatient	-
MRSA 1269	R	S	R	R	R	S	S	S	S	S	S	R	R	S	S	4	OXA, ERY, CLI, FOX, CIP, NOR	t19658	spaCC 179	CC5	mecA+	II	NA	CC5-MRSA-II	PVL-	ND	59.411	M	GU sample	infection	Trencin	outpatient	-
MRSA 1270	R	S	R	R	R	S	S	S	S	S	S	R	R	S	S	4	OXA, ERY, CLI, FOX, CIP, NOR	t032	spaCC 032	CC22	mecA+	IV	h	CC22-MRSA-IV	PVL-	ND	38.1151	M	throat swab	colonisation	Trnava	Hospitalized	-
MRSA 1271	R	S	R	iR	R	S	S	S	S	S	S	S	S	S	S	3	OXA, ERY, iCLI, FOX	t4545	spaCC 671	CC45	mecA+	IV	b	CC45-MRSA-IV	PVL-	ND	19.4877	F	throat swab	colonisation	Trnava	outpatient	-
MRSA 1272	R	S	R	R	R	S	S	S	S	S	S	R	R	S	S	4	OXA, ERY, CLI, FOX, CIP, NOR	t014	spaCC 179	CC5	mecA+	II	NA	CC5-MRSA-II	PVL-	ND	52.0274	M	wound swab	infection	Trencin	outpatient	-
MRSA 1273	R	S	S	S	R	S	S	S	S	S	S	S	S	S	S	1	OXA, FOX	t002	spaCC 179	CC5	mecA+	IV	c	CC5-MRSA-IV	PVL-	ND	10.7726	M	wound swab	infection	Nitra	outpatient	-
MRSA 1274	R	S	R	R	R	S	S	S	S	S	S	R	R	S	S	4	OXA, ERY, CLI, FOX, CIP, NOR	t014	spaCC 179	CC5	mecA+	II	NA	CC5-MRSA-II	PVL-	ND	83.5452	F	wound swab	infection	Trencin	Hospitalized	-
MRSA 1275	R	S	R	iR	R	S	S	S	S	S	S	S	S	S	S	3	OXA, ERY, iCLI, FOX	t010	spaCC 179	CC5	mecA+	I	NA	CC5-MRSA-I	PVL-	ND	17.263	M	nose swab	colonisation	Trencin	outpatient	-
MRSA 1276	R	S	R	R	R	S	S	S	S	S	S	R	R	S	S	4	OXA, ERY, CLI, FOX, CIP, NOR	t003	spaCC 179	CC5	mecA+	II	NA	CC5-MRSA-II	PVL-	ND	92.6712	M	nose swab	colonisation	Trnava	outpatient	-
MRSA 1277	R	S	R	R	R	S	S	S	S	S	S	R	R	S	S	4	OXA, ERY, CLI, FOX, CIP, NOR	t014	spaCC 179	CC5	mecA+	II	NA	CC5-MRSA-II	PVL-	ND	42.2877	M	nose swab	colonisation	Trnava	outpatient	-
MRSA 1278	R	S	R	R	R	S	S	S	S	S	S	R	R	S	S	4	OXA, ERY, CLI, FOX, CIP, NOR	t014	spaCC 179	CC5	mecA+	II	NA	CC5-MRSA-II	PVL-	ND	29.4959	F	nose swab	colonisation	Trencin	outpatient	-
MRSA 1279	R	S	S	S	R	S	S	S	S	S	S	R	R	S	S	2	OXA, FOX, CIP, NOR	t1302	spaCC 032	CC22	mecA+	IV	h	CC22-MRSA-IV	PVL-	ND	78.3014	F	nose swab	colonisation	Trnava	Hospitalized	-
MRSA 1280	R	S	R	R	R	S	S	S	S	S	S	R	R	S	S	4	OXA, ERY, CLI, FOX, CIP, NOR	t014	spaCC 179	CC5	mecA+	II	NA	CC5-MRSA-II	PVL-	ND	83.8137	M	nose swab	colonisation	Nitra	Hospitalized	-
MRSA 1281	R	S	R	iR	R	S	S	S	S	S	S	R	S	S	S	4	OXA, ERY, iCLI, FOX, CIP	t010	spaCC 179	CC5	mecA+	I	NA	CC5-MRSA-I	PVL-	ND	3.08493	M	nose swab	colonisation	Nitra	outpatient	-
MRSA 1282	R	S	R	iR	R	S	S	S	S	S	S	R	R	S	S	4	OXA, ERY, iCLI, FOX, CIP, NOR	t032	spaCC 032	CC22	mecA+	IV	h	CC22-MRSA-IV	PVL-	ND	68.189	M	wound swab	infection	Trencin	outpatient	-
MRSA 1283	R	S	R	iR	R	S	S	S	S	S	S	R	R	S	S	4	OXA, ERY, iCLI, FOX, CIP, NOR	t045	spaCC 179	CC5	mecA+	I	NA	CC5-MRSA-I	PVL-	ND	61.8603	M	nose swab	colonisation	Nitra	outpatient	-
MRSA 1284	R	S	S	S	R	S	S	S	S	S	S	S	S	S	S	1	OXA, FOX	t026	excluded	CC45	mecA+	IV	ND	CC45-MRSA-IV	PVL-	ND	6.27123	F	nose swab	colonisation	Presov	Hospitalized	-
MRSA 1285	R	S	S	S	R	S	S	S	S	S	S	S	S	S	S	1	OXA, FOX	t026	excluded	CC45	mecA+	IV	ND	CC45-MRSA-IV	PVL-	ND	79.9205	F	throat swab	colonisation	Presov	Hospitalized	-
MRSA 1286	R	S	R	iR	R	S	S	S	S	S	S	S	S	S	S	3	OXA, ERY, iCLI, FOX	t179	spaCC 179	CC5	mecA+	IV	ND	CC5-MRSA-IV	PVL-	ND	4.21644	M	nose swab	colonisation	Presov	Hospitalized	-
MRSA 1287	R	S	R	R	R	S	S	S	S	S	S	R	R	S	S	4	OXA, ERY, CLI, FOX, CIP, NOR	t003	spaCC 179	CC5	mecA+	II	NA	CC5-MRSA-II	PVL-	ND	26.8466	F	GU sample	colonisation	Kosice	Hospitalized	-
MRSA 1289	R	S	S	S	R	S	S	S	S	S	S	S	S	R	S	2	OXA, FOX, FO	t311	spaCC 179	CC5	mecA+	IV	ND	CC5-MRSA-IV	PVL-	ND	0.106849	F	nose swab	colonisation	Presov	Hospitalized	-
MRSA 1290	R	S	R	R	R	S	S	S	S	S	S	R	R	S	S	4	OXA, ERY, CLI, FOX, CIP, NOR	t014	spaCC 179	CC5	mecA+	II	NA	CC5-MRSA-II	PVL-	ND	46.1205	F	nose swab	colonisation	Kosice	outpatient	-
MRSA 1291	R	S	R	R	R	S	R	S	S	S	S	R	R	S	R	6	OXA, ERY, CLI, FOX, GEN, CIP, NOR, MUP	t032	spaCC 032	CC22	mecA+	IV	h	CC22-MRSA-IV	PVL-	ND	69.7863	F	nose swab	colonisation	Presov	Hospitalized	-
MRSA 1292	R	S	R	R	R	S	S	S	S	S	S	R	R	S	S	4	OXA, ERY, CLI, FOX, CIP, NOR	t003	spaCC 179	CC5	mecA+	II	NA	CC5-MRSA-II	PVL-	ND	65.6932	F	throat swab	colonisation	Kosice	Hospitalized	-
MRSA 1293	R	S	R	S	R	S	S	S	S	S	S	R	R	S	S	3	OXA, ERY, FOX, CIP, NOR	t008	spaCC 656	CC8	mecA+	IV	a	CC8-MRSA-IV	PVL-	+	57.6438	M	wound swab	infection	Presov	Hospitalized	-
MRSA 1294	R	S	R	R	R	S	S	S	S	S	S	R	R	S	S	4	OXA, ERY, CLI, FOX, CIP, NOR	t032	spaCC 032	CC22	mecA+	IV	h	CC22-MRSA-IV	PVL-	ND	69.1918	M	Lower airway sample	infection	Kosice	Hospitalized	-
MRSA 1295	R	S	R	S	R	S	R	S	S	S	S	R	R	S	S	4	OXA, ERY, FOX, GEN, CIP, NOR	t008	spaCC 656	CC8	mecA+	IV	a	CC8-MRSA-IV	PVL+	+	33.3699	F	GU sample	infection	Presov	outpatient	-
MRSA 1296	R	S	S	S	R	S	S	S	S	S	S	R	R	S	S	2	OXA, FOX, CIP, NOR	t032	spaCC 032	CC22	mecA+	IV	h	CC22-MRSA-IV	PVL-	ND	35.7726	M	wound swab	infection	Kosice	outpatient	Emergency
MRSA 1297	R	S	R	R	R	S	S	S	S	S	S	R	R	S	S	4	OXA, ERY, CLI, FOX, CIP, NOR	t032	spaCC 032	CC22	mecA+	IV	h	CC22-MRSA-IV	PVL-	ND	74.9699	F	wound swab	infection	Presov	Hospitalized	-
MRSA 1299	R	S	R	R	R	S	S	S	S	S	S	R	R	S	S	4	OXA, ERY, CLI, FOX, CIP, NOR	t032	spaCC 032	CC22	mecA+	IV	h	CC22-MRSA-IV	PVL-	ND	67.1836	M	throat swab	colonisation	Presov	Hospitalized	-
MRSA 1300	R	S	R	R	R	S	S	S	S	S	S	R	R	S	S	4	OXA, ERY, CLI, FOX, CIP, NOR	t022	spaCC 032	CC22	mecA+	IV	h	CC22-MRSA-IV	PVL-	ND	72.8767	F	GU sample	infection	Presov	outpatient	-
MRSA 1301	R	S	R	R	R	S	S	S	S	S	S	R	R	S	S	4	OXA, ERY, CLI, FOX, CIP, NOR	t003	spaCC 179	CC5	mecA+	II	NA	CC5-MRSA-II	PVL-	ND	86.7671	F	nose swab	colonisation	Presov	Hospitalized	-
MRSA 1302	R	S	S	S	R	S	S	S	S	S	S	R	R	S	S	2	OXA, FOX, CIP, NOR	t032	spaCC 032	CC22	mecA+	IV	h	CC22-MRSA-IV	PVL-	ND	76.9205	F	nose swab	colonisation	Kosice	Hospitalized	-
MRSA 1306	R	S	S	S	R	S	S	S	S	S	S	R	R	S	S	2	OXA, FOX, CIP, NOR	t032	spaCC 032	CC22	mecA+	IV	h	CC22-MRSA-IV	PVL-	ND	87.7178	F	wound swab	infection	Kosice	Hospitalized	-
MRSA 1307	R	S	R	R	R	S	S	S	S	S	S	R	R	S	S	4	OXA, ERY, CLI, FOX, CIP, NOR	t014	spaCC 179	CC5	mecA+	II	NA	CC5-MRSA-II	PVL-	ND	81.4658	F	catheter	infection	Kosice	Hospitalized	-
MRSA 1308	R	S	R	R	R	S	S	S	S	S	S	R	R	S	S	4	OXA, ERY, CLI, FOX, CIP, NOR	t003	spaCC 179	CC5	mecA+	II	NA	CC5-MRSA-II	PVL-	ND	73.4192	F	wound swab	infection	Banska Bystrica	outpatient	-
MRSA 1309	R	S	R	iR	R	S	S	S	S	S	S	S	S	S	S	3	OXA, ERY, iCLI, FOX	t330	spaCC 671	CC45	mecA+	IV	b	CC45-MRSA-IV	PVL-	ND	10.6384	F	throat swab	colonisation	Banska Bystrica	outpatient	-
MRSA 1310	R	S	S	S	R	S	S	S	S	S	S	S	S	S	S	1	OXA, FOX	t015	spaCC 671	CC45	mecA+	IV	ND	CC45-MRSA-IV	PVL-	ND	8.16712	F	throat swab	colonisation	Banska Bystrica	outpatient	-
MRSA 1311	R	S	R	iR	R	S	S	S	S	S	S	S	S	S	S	3	OXA, ERY, iCLI, FOX	t010	spaCC 179	CC5	mecA+	I	NA	CC5-MRSA-I	PVL-	ND	54.4712	F	throat swab	colonisation	Kosice	outpatient	-
MRSA 1312	R	S	R	R	R	S	S	S	S	S	S	R	R	S	S	4	OXA, ERY, CLI, FOX, CIP, NOR	t032	spaCC 032	CC22	mecA+	IV	h	CC22-MRSA-IV	PVL-	ND	58.7973	M	nose swab	colonisation	Kosice	Hospitalized	-
MRSA 1313	R	S	R	R	R	S	S	S	S	S	S	R	R	S	S	4	OXA, ERY, CLI, FOX, CIP, NOR	t014	spaCC 179	CC5	mecA+	II	NA	CC5-MRSA-II	PVL-	ND	80.9781	F	throat swab	colonisation	Banska Bystrica	Hospitalized	-
MRSA 1314	R	S	S	S	R	S	S	S	S	S	S	R	R	S	S	2	OXA, FOX, CIP, NOR	t032	spaCC 032	CC22	mecA+	IV	h	CC22-MRSA-IV	PVL-	ND	77.9726	M	nose swab	colonisation	Kosice	Hospitalized	-
MRSA 1315	R	S	R	R	R	S	S	S	S	S	S	R	R	S	S	4	OXA, ERY, CLI, FOX, CIP, NOR	t003	spaCC 179	CC5	mecA+	II	NA	CC5-MRSA-II	PVL-	ND	46.4822	F	throat swab	colonisation	Banska Bystrica	outpatient	-
MRSA 1316	R	S	R	R	R	S	S	S	S	S	S	R	R	S	S	4	OXA, ERY, CLI, FOX, CIP, NOR	t003	spaCC 179	CC5	mecA+	II	NA	CC5-MRSA-II	PVL-	ND	66.8438	M	wound swab	infection	Kosice	outpatient	-
MRSA 1317	R	S	R	iR	R	S	S	S	S	S	S	S	S	S	S	3	OXA, ERY, iCLI, FOX	t010	spaCC 179	CC5	mecA+	I	NA	CC5-MRSA-I	PVL-	ND	20.9397	F	throat swab	colonisation	Zilina	outpatient	-
MRSA 1318	R	S	R	iR	R	S	S	S	S	S	S	R	R	S	S	4	OXA, ERY, iCLI, FOX, CIP, NOR	t020	spaCC 032	CC22	mecA+	IV	h	CC22-MRSA-IV	PVL-	ND	43.8932	M	nose swab	infection	Banska Bystrica	outpatient	-
MRSA 1319	R	S	R	S	R	S	S	S	S	S	S	R	R	S	S	3	OXA, ERY, FOX, CIP, NOR	t008	spaCC 656	CC8	mecA+	IV	a	CC8-MRSA-IV	PVL-	+	88.2466	M	wound swab	infection	Banska Bystrica	Hospitalized	-
MRSA 1321	R	S	R	R	R	S	S	S	S	S	S	R	R	S	S	4	OXA, ERY, CLI, FOX, CIP, NOR	t014	spaCC 179	CC5	mecA+	II	NA	CC5-MRSA-II	PVL-	ND	0.561644	M	nose swab	colonisation	Zilina	outpatient	-
MRSA 1322	R	S	S	S	R	S	S	S	S	S	S	S	S	S	S	1	OXA, FOX	t026	excluded	CC45	mecA+	IV	ND	CC45-MRSA-IV	PVL-	ND	0.090411	M	Lower airway sample	infection	Kosice	Hospitalized	-
MRSA 1323	R	S	R	iR	R	S	S	S	S	S	S	S	S	S	S	3	OXA, ERY, iCLI, FOX	t311	spaCC 179	CC5	mecA+	IV	ND	CC5-MRSA-IV	PVL+	ND	6.67397	F	nose swab	colonisation	Kosice	Hospitalized	-
MRSA 1324	R	S	R	R	R	S	S	S	S	S	S	S	S	S	S	3	OXA, ERY, CLI, FOX	t010	spaCC 179	CC5	mecA+	I	NA	CC5-MRSA-I	PVL-	ND	21.3233	M	throat swab	colonisation	Banska Bystrica	outpatient	-
MRSA 1326	R	S	S	S	R	R	S	S	S	S	S	R	R	S	S	3	OXA, FOX, TET, CIP, NOR	t4652	spaCC034/4652	CC398	mecA+	V	NA	CC398-MRSA-V	PVL-	ND	80.0932	F	nose swab	colonisation	Zilina	outpatient	-
MRSA 1327	R	S	R	R	R	S	S	S	S	S	S	R	R	S	S	4	OXA, ERY, CLI, FOX, CIP, NOR	t002	spaCC 179	CC5	mecA+	II	NA	CC5-MRSA-II	PVL-	ND	60.7425	F	Lower airway sample	infection	Bratislava	outpatient	-
MRSA 1328	R	S	R	iR	R	S	S	S	S	S	S	R	R	S	S	4	OXA, ERY, iCLI, FOX, CIP, NOR	t032	spaCC 032	CC22	mecA+	IV	h	CC22-MRSA-IV	PVL-	ND	43.5781	F	nose swab	colonisation	Trencin	Hospitalized	-
MRSA 1329	R	S	R	S	R	S	S	S	S	S	S	R	R	S	S	3	OXA, ERY, FOX, CIP, NOR	t008	spaCC 656	CC8	mecA+	IV	a	CC8-MRSA-IV	PVL+	+	6.57808	M	nose swab	colonisation	Nitra	outpatient	-
MRSA 1330	R	S	R	iR	R	S	S	S	S	S	S	S	S	S	S	3	OXA, ERY, iCLI, FOX	t010	spaCC 179	CC5	mecA+	I	NA	CC5-MRSA-I	PVL-	ND	2.93151	F	nose swab	colonisation	Nitra	Hospitalized	-
MRSA 1331	R	S	R	iR	R	S	S	S	S	S	S	R	R	S	S	4	OXA, ERY, iCLI, FOX, CIP, NOR	t2892	spaCC 032	CC22	mecA+	IV	h	CC22-MRSA-IV	PVL-	ND	45.8795	F	nose swab	colonisation	Trencin	outpatient	-
MRSA 1332	R	S	R	iR	R	S	S	S	S	S	S	S	S	S	S	3	OXA, ERY, iCLI, FOX	t010	spaCC 179	CC5	mecA+	I	NA	CC5-MRSA-I	PVL-	ND	11.7644	M	throat swab	colonisation	Nitra	outpatient	-
MRSA 1333	R	S	S	S	R	S	S	S	S	S	S	S	S	S	S	1	OXA, FOX	t010	spaCC 179	CC5	mecA+	I	NA	CC5-MRSA-I	PVL-	ND	48.2822	M	throat swab	colonisation	Trencin	Hospitalized	-
MRSA 1334	R	S	R	iR	R	S	S	S	S	S	S	S	S	S	S	3	OXA, ERY, iCLI, FOX	t010	spaCC 179	CC5	mecA+	I	NA	CC5-MRSA-I	PVL-	ND	27.5562	F	nose swab	colonisation	Bratislava	outpatient	-
MRSA 1335	R	S	S	S	R	S	S	S	S	S	S	R	R	S	S	2	OXA, FOX, CIP, NOR	t19753	spaCC 032	CC22	mecA+	IV	h	CC22-MRSA-IV	PVL-	ND	59.7178	F	GU sample	infection	Trencin	outpatient	-
MRSA 1336	R	S	R	iR	R	S	S	S	S	S	S	S	S	S	S	3	OXA, ERY, iCLI, FOX	t010	spaCC 179	CC5	mecA+	I	NA	CC5-MRSA-I	PVL-	ND	36.4822	M	nose swab	colonisation	Bratislava	outpatient	-
MRSA 1337	R	S	R	iR	R	S	S	S	S	S	S	R	S	S	S	4	OXA, ERY, iCLI, FOX, CIP	t010	spaCC 179	CC5	mecA+	I	NA	CC5-MRSA-I	PVL-	ND	0.553425	F	nose swab	colonisation	Nitra	Hospitalized	-
MRSA 1338	R	S	R	iR	R	S	S	S	S	S	S	S	S	S	S	3	OXA, ERY, iCLI, FOX	t010	spaCC 179	CC5	mecA+	I	NA	CC5-MRSA-I	PVL-	ND	42.4904	M	nose swab	colonisation	Nitra	outpatient	-
MRSA 1339	R	S	R	iR	R	S	S	S	S	S	S	S	S	S	S	3	OXA, ERY, iCLI, FOX	t010	spaCC 179	CC5	mecA+	I	NA	CC5-MRSA-I	PVL-	ND	0.156164	M	nose swab	colonisation	Nitra	outpatient	-
MRSA 1340	R	S	R	S	R	S	S	S	S	S	S	R	R	S	S	3	OXA, ERY, FOX, CIP, NOR	t008	spaCC 656	CC8	mecA+	IV	a	CC8-MRSA-IV	PVL+	+	62.1342	M	wound swab	infection	Nitra	outpatient	-
MRSA 1342	R	S	R	iR	R	S	S	S	S	S	S	R	S	S	S	4	OXA, ERY, iCLI, FOX, CIP	t19657	spaCC 179	CC5	mecA+	I	NA	CC5-MRSA-I	PVL-	ND	10.5041	M	nose swab	colonisation	Nitra	Hospitalized	-
MRSA 1343	R	S	S	S	R	S	S	S	S	S	S	R	R	S	S	2	OXA, FOX, CIP, NOR	t032	spaCC 032	CC22	mecA+	IV	h	CC22-MRSA-IV	PVL-	ND	73.1945	M	wound swab	infection	Nitra	Hospitalized	-
MRSA 1344	R	S	S	S	R	S	S	S	S	S	S	R	R	S	S	2	OXA, FOX, CIP, NOR	t008	spaCC 656	CC8	mecA+	IV	a	CC8-MRSA-IV	PVL+	+	9.60274	M	wound swab	infection	Nitra	outpatient	-
MRSA 1345	R	S	R	R	R	S	S	S	S	S	S	R	R	S	S	4	OXA, ERY, CLI, FOX, CIP, NOR	t003	spaCC 179	CC5	mecA+	II	NA	CC5-MRSA-II	PVL-	ND	70.7425	M	GU sample	infection	Trnava	Hospitalized	-
MRSA 1346	R	S	R	R	R	S	S	S	S	S	S	R	R	S	S	4	OXA, ERY, CLI, FOX, CIP, NOR	t032	spaCC 032	CC22	mecA+	IV	h	CC22-MRSA-IV	PVL-	ND	90.7562	F	wound swab	infection	Kosice	outpatient	-
MRSA 1347	R	S	R	R	R	S	S	S	S	S	S	R	R	S	S	4	OXA, ERY, CLI, FOX, CIP, NOR	t032	spaCC 032	CC22	mecA+	IV	h	CC22-MRSA-IV	PVL-	ND	80.9781	M	wound swab	infection	Banska Bystrica	Hospitalized	-
MRSA 1348	R	S	R	R	R	S	S	S	S	S	S	R	R	S	S	4	OXA, ERY, CLI, FOX, CIP, NOR	t003	spaCC 179	CC5	mecA+	II	NA	CC5-MRSA-II	PVL-	ND	21.6877	M	wound swab	infection	Banska Bystrica	Hospitalized	-
MRSA 1349	R	S	R	R	R	S	S	S	S	S	S	R	R	S	S	4	OXA, ERY, CLI, FOX, CIP, NOR	t014	spaCC 179	CC5	mecA+	II	NA	CC5-MRSA-II	PVL-	ND	43.7808	M	other	infection	Kosice	Hospitalized	-
MRSA 1352	R	S	R	R	R	S	S	S	S	S	S	R	R	S	S	4	OXA, ERY, CLI, FOX, CIP, NOR	t003	spaCC 179	CC5	mecA+	II	NA	CC5-MRSA-II	PVL-	ND	85.1014	F	wound swab	infection	Zilina	outpatient	-
MRSA 1353	R	S	R	S	R	S	S	S	S	S	S	R	R	S	S	3	OXA, ERY, FOX, CIP, NOR	t008	spaCC 656	CC8	mecA+	IV	a	CC8-MRSA-IV	PVL+	+	7.65479	F	wound swab	infection	Banska Bystrica	outpatient	-
MRSA 1354	R	S	R	R	R	S	R	S	S	S	S	R	R	S	S	5	OXA, ERY, CLI, FOX, GEN, CIP, NOR	t008	spaCC 656	CC8	mecA+	IV	a	CC8-MRSA-IV	PVL+	+	37.2849	M	wound swab	infection	Kosice	outpatient	-
MRSA 1355	R	S	S	S	R	S	S	S	S	S	S	S	S	S	S	1	OXA, FOX	t010	spaCC 179	CC5	mecA+	I	NA	CC5-MRSA-I	PVL-	ND	66.5479	M	wound swab	infection	Banska Bystrica	outpatient	-
MRSA 1356	R	S	R	iR	R	S	S	S	S	S	S	R	R	S	S	4	OXA, ERY, iCLI, FOX, CIP, NOR	t586	excluded	CC5	mecA+	II	NA	CC5-MRSA-II	PVL-	ND	82.6521	F	wound swab	infection	Kosice	Hospitalized	-
MRSA 1357	R	S	R	R	R	S	S	S	S	S	S	R	R	S	S	4	OXA, ERY, CLI, FOX, CIP, NOR	t19660	spaCC 179	CC5	mecA+	II	NA	CC5-MRSA-II	PVL-	ND	60.0082	F	nose swab	colonisation	Zilina	outpatient	-
MRSA 1358	R	S	R	R	R	S	S	S	S	S	S	R	R	S	S	4	OXA, ERY, CLI, FOX, CIP, NOR	t003	spaCC 179	CC5	mecA+	II	NA	CC5-MRSA-II	PVL-	ND	35.9507	F	Ear swab	infection	Banska Bystrica	outpatient	-
MRSA 1359	R	S	R	R	R	S	S	S	S	S	S	R	R	S	S	4	OXA, ERY, CLI, FOX, CIP, NOR	t003	spaCC 179	CC5	mecA+	II	NA	CC5-MRSA-II	PVL-	ND	47.4466	F	nose swab	colonisation	Banska Bystrica	outpatient	-
OXA, oxacillin; TMP-SXT, trimethoprim/sulfamethoxazole; ERY, erythromycin; CLI, clindamycin; FOX, cefoxitin; TET, tetracycline; GEN, gentamicin; RD, rifampicin; LZD, linezolid; CPT, ceftaroline, TGC, tigecycline; CIP, ciprofloxacin; NOR, norfloxacin; FO, fusidic acid; MUP, mupirocin.
S, susceptible; R, resistance; iR inducible resistance; ND, not determined; NA, not applicable; GU, genitourinary system sample.
*Categorisation of antimicrobial classes was derived from Magiorakos et al., 2012
** spa types shorter than 4 repeats were excluded from cluster analysis

## Sheet: Figure
Supplementary figure: Boxplot of patient´s age and MRSA clone dependency. Kruskal-Wallis test showed a significant difference in age among patients infected or colonised by different clones.
		Boxplot was used to visualise the difference in age distribution among clones. The Kruskal-Wallis test was used to assess the significance of the difference. The difference in age of the patients between individual clones (presented in the manuscript) was further assessed by Dunn's test with Holm correction.
